# Supplementary material for: Phage communities in household-related biofilms correlate with bacterial hosts
Source: Front Microbiomes. 2024 Oct 9;3:1396560. doi: 10.3389/frmbi.2024.1396560 (PMC12993545; doi:10.3389/frmbi.2024.1396560)
Supplement: Supplementary file 3 [file Table1.xlsx]

## Sheet: fastqc
All sample						Showerhead samples						Toothbrush samples
Sample ID	raw seq count	clean seq count	seq removed	% removed		Sample ID	raw seq count	clean seq count	seq removed	% removed		Sample ID	raw seq count	clean seq count	seq removed	% removed
EXT1	44623	42579	2044	0.045806		NTM00014	9405917	9324470	81447	0.00865912		SRR10744092	7168244	6880018	288226	0.0402087
EXT2	72776	69625	3151	0.0432972		NTM00025	7453541	7371774	81767	0.0109702		SRR10744093	5889578	5681811	207767	0.0352771
EXT3	50286	48400	1886	0.0375055		NTM00030	5587273	5537850	49423	0.00884564		SRR10744094	192800	181065	11735	0.0608662
EXT4	68479	65422	3057	0.0446414		NTM00033	7228935	7181026	47909	0.00662739		SRR10744095	9138533	8836672	301861	0.0330317
NTM00014	9405917	9324470	81447	0.00865912		NTM00035	10945573	10852951	92622	0.00846205		SRR10744096	11036477	10720440	316037	0.0286357
NTM00025	7453541	7371774	81767	0.0109702		NTM00060	2741149	2717889	23260	0.00848549		SRR10744097	13502477	13048861	453616	0.033595
NTM00030	5587273	5537850	49423	0.00884564		NTM00062	9303150	9255652	47498	0.00510558		SRR10744098	51312	47369	3943	0.0768436
NTM00033	7228935	7181026	47909	0.00662739		NTM00067	9797723	9723697	74026	0.00755543		SRR10744099	1169148	1145697	23451	0.0200582
NTM00035	10945573	10852951	92622	0.00846205		NTM00075	10858029	10796036	61993	0.00570942		SRR10744100	8123780	7734503	389277	0.0479182
NTM00060	2741149	2717889	23260	0.00848549		NTM00100	8702412	8479347	223065	0.0256325		SRR10744101	11950890	11690876	260014	0.0217569
NTM00062	9303150	9255652	47498	0.00510558		NTM00116	7834649	7780323	54326	0.00693407		SRR10744102	9455925	9177927	277998	0.0293993
NTM00067	9797723	9723697	74026	0.00755543		NTM00117	10419534	10345553	73981	0.00710022		SRR10744103	335584	304320	31264	0.093163
NTM00075	10858029	10796036	61993	0.00570942		NTM00136	6674254	6627992	46262	0.00693141		SRR10744104	10087595	9828905	258690	0.0256444
NTM00100	8702412	8479347	223065	0.0256325		NTM00151	8047834	8007402	40432	0.00502396		SRR10744105	12277081	11763889	513192	0.0418008
NTM00116	7834649	7780323	54326	0.00693407		NTM00153	9049417	8980521	68896	0.00761331		SRR10744106	12093065	11744447	348618	0.0288279
NTM00117	10419534	10345553	73981	0.00710022		NTM00157	7637797	7555592	82205	0.0107629		SRR10744107	737899	703800	34099	0.0462109
NTM00136	6674254	6627992	46262	0.00693141		NTM00163	8775863	8713948	61915	0.00705515		SRR10744108	13882956	13329847	553109	0.0398409
NTM00151	8047834	8007402	40432	0.00502396		NTM00165	9134923	9078935	55988	0.00612901		SRR10744109	12655798	12215076	440722	0.0348237
NTM00153	9049417	8980521	68896	0.00761331		NTM00175	3204310	3172440	31870	0.00994598		SRR10744110	142240	128494	13746	0.0966395
NTM00157	7637797	7555592	82205	0.0107629		NTM00177	7704058	7632623	71435	0.00927239		SRR10744111	13895101	13330706	564395	0.0406183
NTM00163	8775863	8713948	61915	0.00705515		NTM00187	6403426	6369584	33842	0.00528498		SRR10744112	11923252	11574386	348866	0.0292593
NTM00165	9134923	9078935	55988	0.00612901		NTM00194	7197815	7154345	43470	0.00603933		SRR10744113	12177653	11753082	424571	0.0348648
NTM00175	3204310	3172440	31870	0.00994598		NTM00200	8131310	8070049	61261	0.00753396		SRR10744114	3370602	3110847	259755	0.0770649
NTM00177	7704058	7632623	71435	0.00927239		NTM00208	7642651	7559420	83231	0.0108903		SRR10744115	10901743	10565828	335915	0.030813
NTM00187	6403426	6369584	33842	0.00528498		NTM00217	7383243	7318466	64777	0.00877352		SRR10744116	18480656	17959788	520868	0.0281845
NTM00194	7197815	7154345	43470	0.00603933		NTM00236	11255926	11196529	59397	0.00527695		SRR10744117	17230968	16699925	531043	0.0308191
NTM00200	8131310	8070049	61261	0.00753396		NTM00261	3712280	3689320	22960	0.00618488		SRR10744118	8138018	7929520	208498	0.0256202
NTM00208	7642651	7559420	83231	0.0108903		NTM00262	8894299	8847644	46655	0.00524549		SRR10744119	4735075	4499029	236046	0.0498505
NTM00217	7383243	7318466	64777	0.00877352		NTM00265	8835779	8759908	75871	0.00858679		SRR10744120	7998692	7788380	210312	0.0262933
NTM00236	11255926	11196529	59397	0.00527695		NTM00269	6528138	6484910	43228	0.0066218		SRR10744121	14622196	14070574	551622	0.037725
NTM00261	3712280	3689320	22960	0.00618488		NTM00281	9302223	9178070	124153	0.0133466		SRR10744122	1489047	1438035	51012	0.0342582
NTM00262	8894299	8847644	46655	0.00524549		NTM00317	9252412	9155262	97150	0.0105		SRR10744123	8193399	7778372	415027	0.0506538
NTM00265	8835779	8759908	75871	0.00858679		NTM00321	2990026	2968467	21559	0.00721031		SRR10744124	7691103	7450534	240569	0.0312789
NTM00269	6528138	6484910	43228	0.0066218		NTM00340	5923773	5887931	35842	0.00605054		SRR10744125	6676185	6459725	216460	0.0324227
NTM00281	9302223	9178070	124153	0.0133466		NTM00344	8463623	8377283	86340	0.0102013		SRR10744126	358970	343307	15663	0.0436332
NTM00317	9252412	9155262	97150	0.0105		NTM00357	7953837	7893698	60139	0.007561		SRR10744127	1774913	1717541	57372	0.0323238
NTM00321	2990026	2968467	21559	0.00721031		NTM00373	2765369	2738041	27328	0.00988223		Average	8.04303e+06	7.7676e+06	275427	0.0408396
NTM00340	5923773	5887931	35842	0.00605054		NTM00383	7517995	7417034	100961	0.0134292		Median	8.16571e+06	7858950	269006	0.0345409
NTM00344	8463623	8377283	86340	0.0102013		NTM00388	5397947	5372499	25448	0.00471438		Max	18480656	17959788	564395	0.0966395
NTM00357	7953837	7893698	60139	0.007561		NTM00395	7349220	7302794	46426	0.00631713		Min	51312	47369	3943	0.0200582
NTM00373	2765369	2738041	27328	0.00988223		NTM00398	7033168	6994884	38284	0.00544335
NTM00383	7517995	7417034	100961	0.0134292		NTM00399	7291443	7227893	63550	0.0087157
NTM00388	5397947	5372499	25448	0.00471438		NTM00410	10301408	10228305	73103	0.00709641
NTM00395	7349220	7302794	46426	0.00631713		NTM00433	8933857	8846298	87559	0.00980081
NTM00398	7033168	6994884	38284	0.00544335		NTM00436	8449547	8318111	131436	0.0155554
NTM00399	7291443	7227893	63550	0.0087157		NTM00442	6560978	6520036	40942	0.00624023
NTM00410	10301408	10228305	73103	0.00709641		NTM00446	6410390	6364528	45862	0.00715432
NTM00433	8933857	8846298	87559	0.00980081		NTM00470	8771024	8686793	84231	0.00960333
NTM00436	8449547	8318111	131436	0.0155554		NTM00473	8295130	8230027	65103	0.00784834
NTM00442	6560978	6520036	40942	0.00624023		NTM00489	10289234	10127079	162155	0.0157597
NTM00446	6410390	6364528	45862	0.00715432		NTM00499	7466996	7427245	39751	0.00532356
NTM00470	8771024	8686793	84231	0.00960333		NTM00502	7961593	7896411	65182	0.00818706
NTM00473	8295130	8230027	65103	0.00784834		NTM00532	8715599	8627883	87716	0.0100643
NTM00489	10289234	10127079	162155	0.0157597		NTM00537	7052185	7001330	50855	0.00721124
NTM00499	7466996	7427245	39751	0.00532356		NTM00573	6224303	6177159	47144	0.00757418
NTM00502	7961593	7896411	65182	0.00818706		NTM00576	9275480	9180884	94596	0.0101985
NTM00532	8715599	8627883	87716	0.0100643		NTM00609	7577602	7532391	45211	0.0059664
NTM00537	7052185	7001330	50855	0.00721124		NTM00615	9091364	8991891	99473	0.0109415
NTM00573	6224303	6177159	47144	0.00757418		NTM00635	9026130	8951874	74256	0.00822678
NTM00576	9275480	9180884	94596	0.0101985		NTM00640	9198692	9111957	86735	0.00942906
NTM00609	7577602	7532391	45211	0.0059664		NTM00641	6961161	6903936	57225	0.00822061
NTM00615	9091364	8991891	99473	0.0109415		NTM00644	8063840	8004841	58999	0.00731649
NTM00635	9026130	8951874	74256	0.00822678		NTM00978	3154799	3117202	37597	0.0119174
NTM00640	9198692	9111957	86735	0.00942906		NTM00995	9736401	9634521	101880	0.0104638
NTM00641	6961161	6903936	57225	0.00822061		NTM01028	7062665	6997835	64830	0.00917925
NTM00644	8063840	8004841	58999	0.00731649		NTM01029	6414005	6302335	111670	0.0174103
NTM00978	3154799	3117202	37597	0.0119174		NTM01032	8075410	8021003	54407	0.00673737
NTM00995	9736401	9634521	101880	0.0104638		NTM01067	9618989	9543692	75297	0.00782795
NTM01028	7062665	6997835	64830	0.00917925		NTM01080	7977035	7855762	121273	0.0152028
NTM01029	6414005	6302335	111670	0.0174103		NTM01102	5244093	5047700	196393	0.0374503
NTM01032	8075410	8021003	54407	0.00673737		NTM01103	7211859	7149959	61900	0.00858309
NTM01067	9618989	9543692	75297	0.00782795		NTM01108	7264164	7202046	62118	0.00855129
NTM01080	7977035	7855762	121273	0.0152028		NTM01125	8801567	8701751	99816	0.0113407
NTM01102	5244093	5047700	196393	0.0374503		NTM01126	9991918	9924436	67482	0.00675366
NTM01103	7211859	7149959	61900	0.00858309		NTM01145	7381509	7307600	73909	0.0100127
NTM01108	7264164	7202046	62118	0.00855129		NTM01163	6894381	6860423	33958	0.00492546
NTM01125	8801567	8701751	99816	0.0113407		NTM01188	3346186	3305959	40227	0.0120217
NTM01126	9991918	9924436	67482	0.00675366		NTM01198	6623095	6539899	83196	0.0125615
NTM01145	7381509	7307600	73909	0.0100127		NTM01227	10479967	10359519	120448	0.0114932
NTM01163	6894381	6860423	33958	0.00492546		NTM01261	8212784	8123946	88838	0.010817
NTM01188	3346186	3305959	40227	0.0120217		NTM01286	10494753	10305770	188983	0.0180074
NTM01198	6623095	6539899	83196	0.0125615		NTM01288	2870430	2840974	29456	0.0102619
NTM01227	10479967	10359519	120448	0.0114932		NTM01298	10907860	10752102	155758	0.0142794
NTM01261	8212784	8123946	88838	0.010817		NTM01323	9251869	9135133	116736	0.0126176
NTM01286	10494753	10305770	188983	0.0180074		NTM01343	11004157	10897280	106877	0.00971242
NTM01288	2870430	2840974	29456	0.0102619		NTM01391	9549499	9430039	119460	0.0125096
NTM01298	10907860	10752102	155758	0.0142794		NTM01422	8140645	8062922	77723	0.00954752
NTM01323	9251869	9135133	116736	0.0126176		NTM01428	7882829	7786550	96279	0.0122138
NTM01343	11004157	10897280	106877	0.00971242		NTM01451	10401852	10312619	89233	0.00857857
NTM01391	9549499	9430039	119460	0.0125096		NTM01460	8079222	8002956	76266	0.00943977
NTM01422	8140645	8062922	77723	0.00954752		NTM01464	4094572	4077888	16684	0.00407466
NTM01428	7882829	7786550	96279	0.0122138		NTM01480	4616940	4570176	46764	0.0101288
NTM01451	10401852	10312619	89233	0.00857857		Average	7.75157e+06	7.67825e+06	73317.2	0.00944533
NTM01460	8079222	8002956	76266	0.00943977		Median	7969314	7.89505e+06	65142.5	0.00858494
NTM01464	4094572	4077888	16684	0.00407466		Max	11255926	11196529	223065	0.0374503
NTM01480	4616940	4570176	46764	0.0101288		Min	2741149	2717889	16684	0.00407466
SRR10744092	7168244	6880018	288226	0.0402087
SRR10744093	5889578	5681811	207767	0.0352771
SRR10744094	192800	181065	11735	0.0608662
SRR10744095	9138533	8836672	301861	0.0330317
SRR10744096	11036477	10720440	316037	0.0286357
SRR10744097	13502477	13048861	453616	0.033595
SRR10744098	51312	47369	3943	0.0768436
SRR10744099	1169148	1145697	23451	0.0200582
SRR10744100	8123780	7734503	389277	0.0479182
SRR10744101	11950890	11690876	260014	0.0217569
SRR10744102	9455925	9177927	277998	0.0293993
SRR10744103	335584	304320	31264	0.093163
SRR10744104	10087595	9828905	258690	0.0256444
SRR10744105	12277081	11763889	513192	0.0418008
SRR10744106	12093065	11744447	348618	0.0288279
SRR10744107	737899	703800	34099	0.0462109
SRR10744108	13882956	13329847	553109	0.0398409
SRR10744109	12655798	12215076	440722	0.0348237
SRR10744110	142240	128494	13746	0.0966395
SRR10744111	13895101	13330706	564395	0.0406183
SRR10744112	11923252	11574386	348866	0.0292593
SRR10744113	12177653	11753082	424571	0.0348648
SRR10744114	3370602	3110847	259755	0.0770649
SRR10744115	10901743	10565828	335915	0.030813
SRR10744116	18480656	17959788	520868	0.0281845
SRR10744117	17230968	16699925	531043	0.0308191
SRR10744118	8138018	7929520	208498	0.0256202
SRR10744119	4735075	4499029	236046	0.0498505
SRR10744120	7998692	7788380	210312	0.0262933
SRR10744121	14622196	14070574	551622	0.037725
SRR10744122	1489047	1438035	51012	0.0342582
SRR10744123	8193399	7778372	415027	0.0506538
SRR10744124	7691103	7450534	240569	0.0312789
SRR10744125	6676185	6459725	216460	0.0324227
SRR10744126	358970	343307	15663	0.0436332
SRR10744127	1774913	1717541	57372	0.0323238
Total	1002929331	986258650	16670681
Average	7.59795e+06	7.47166e+06	126293	0.0190185

## Sheet: quast
Assembly	# contigs (>= 0 bp)	# contigs (>= 1000 bp)	# contigs (>= 5000 bp)	# contigs (>= 10000 bp)	# contigs (>= 25000 bp)	# contigs (>= 50000 bp)	Total length (>= 0 bp)	Total length (>= 1000 bp)	Total length (>= 5000 bp)	Total length (>= 10000 bp)	Total length (>= 25000 bp)	Total length (>= 50000 bp)	# contigs	Largest contig	Total length	GC (%)	N50	N75	L50	L75	# N's per 100 kbp
EXT1.scaffolds	4409	0	0	0	0	0	1066281	0	0	0	0	0	5	616	2948	63.84	589	585	3	4	0
EXT2.scaffolds	7973	0	0	0	0	0	1932264	0	0	0	0	0	12	706	6986	64.34	561	554	6	9	0
EXT3.scaffolds	5209	0	0	0	0	0	1255421	0	0	0	0	0	2	749	1374	59.83	749	625	1	2	0
EXT4.scaffolds	7227	0	0	0	0	0	1752099	0	0	0	0	0	7	551	3701	59.58	536	508	4	6	0
NTM00014.scaffolds	707448	22819	2398	917	263	74	179962685	71487816	33031311	22955548	13061075	6586460	48264	387761	89199166	60.01	2746	1175	5592	18581	9.08
NTM00025.scaffolds	886069	13825	2123	745	223	56	190041632	50463835	26997842	17590814	9683407	3911820	36568	181589	65736418	61.9	3409	1073	3556	12703	4.55
NTM00030.scaffolds	116005	8229	1291	590	140	47	69584871	32499470	19818082	14922492	8168363	4924954	23786	289803	42990214	61.18	3790	1021	1679	7975	16.56
NTM00033.scaffolds	617694	8798	1619	682	218	40	117604238	36843941	22756872	16257910	8972171	2836771	22845	141630	46345435	62.53	4766	1225	1705	6908	2.4
NTM00035.scaffolds	51389	3373	764	478	190	49	37428312	19878219	15315947	13273564	8917539	3951233	12173	174280	25755846	65.26	10926	1111	441	2840	103.86
NTM00060.scaffolds	81687	1560	223	78	47	39	35132900	10044508	7414494	6430471	6005605	5741018	8039	531344	14197448	64.72	6212	835	167	2227	25.99
NTM00062.scaffolds	2003383	3226	329	115	27	14	172482610	11218671	5174667	3738489	2380906	1965672	5025	322298	12508606	64.94	3693	1742	580	1857	7.2
NTM00067.scaffolds	1564156	13023	1118	375	127	22	228323282	35980330	13887897	8924457	5058024	1424159	34742	84996	50689937	63.83	1914	895	5118	15178	2.86
NTM00075.scaffolds	1436653	15075	650	22	1	0	193022657	32697348	4248485	284352	25076	0	33203	25076	45009713	64.55	1754	936	7370	16171	2.24
NTM00100.scaffolds	179541	7299	1714	702	142	24	61876833	32996995	21316039	14238646	5968456	2035477	13253	299286	37181491	66.07	6590	2160	1241	3715	8.39
NTM00116.scaffolds	954024	7993	1205	476	151	39	162672805	29574798	16382780	11428273	6380143	2647734	26159	112500	41541619	63.71	2899	875	2375	9690	4.41
NTM00117.scaffolds	1605005	20768	938	135	42	23	261118640	45567637	9120239	3861512	2591264	1938385	53034	155564	67589336	63.37	1520	840	11125	26369	1.85
NTM00136.scaffolds	656179	7597	1002	388	147	24	108452161	25743331	13917748	9785342	5787226	1612347	23570	115039	36653722	62.79	2410	882	2291	9463	1.66
NTM00151.scaffolds	1435064	6314	284	15	0	0	152716260	13449966	1900837	182527	0	0	16256	18372	20197829	64.85	1513	820	3570	8193	1.63
NTM00153.scaffolds	1098473	8366	1093	642	312	84	201776123	35642931	23288749	20124623	14665069	6728372	33588	173423	52283438	64.83	2767	814	1889	12347	3.02
NTM00157.scaffolds	193390	7444	741	439	206	92	58462950	29658245	17859660	15765964	12028399	8081821	15917	207448	35701326	64.95	5023	1313	740	4926	10.5
NTM00163.scaffolds	1301917	9479	920	164	5	0	147722916	24440767	7300880	2238112	157506	0	19192	38129	31186444	61.39	2261	1106	3474	8481	1.64
NTM00165.scaffolds	1497231	20634	2570	512	25	0	246959713	58301649	21328152	7488897	749964	0	49913	44215	78143201	63.31	2422	987	7742	20942	2.76
NTM00175.scaffolds	130489	9455	1148	366	64	10	68900796	28448896	12143207	6909506	2386445	626087	24764	75990	38729326	65.57	2356	950	3339	10069	71.94
NTM00177.scaffolds	633476	6671	554	354	188	69	100106777	23067013	13726547	12374244	9514383	5239629	22921	159763	34235351	63.62	1727	846	1929	9518	1.55
NTM00187.scaffolds	100720	3007	361	291	170	82	53630878	21803705	17813147	17315915	15382777	12258505	13915	1003626	29022879	64.52	31934	1005	140	2971	25.36
NTM00194.scaffolds	1307015	13047	979	171	16	0	198983553	30316631	8016200	2641674	494475	0	41275	39311	49280322	61.44	1374	750	8154	20779	2.46
NTM00200.scaffolds	619190	5241	932	469	117	27	87340965	21814813	13735559	10493458	5143248	2034495	11295	130054	25982742	66.94	5949	1472	797	3307	0.65
NTM00208.scaffolds	598510	7051	1037	470	110	25	114741745	25232180	14141365	10181550	4646154	1711012	23260	158870	36099191	61.63	2559	862	2174	9043	4.4
NTM00217.scaffolds	1172154	16740	1108	254	46	3	204674731	38803613	10388589	4653809	1654946	183173	46450	74987	59019780	61.57	1497	812	9033	22821	5.59
NTM00236.scaffolds	1781191	11181	751	117	10	0	195398177	26140087	5953430	1788367	324785	0	23535	45915	34704225	64.74	1891	1008	4715	11070	0.32
NTM00261.scaffolds	12474	364	208	174	103	54	11502390	8191523	7863303	7619650	6469285	4744102	773	250536	8452000	66.4	58454	26960	45	98	74.78
NTM00262.scaffolds	1514123	6650	750	230	25	2	160820031	18171082	7342043	3770864	873009	156516	17513	85099	25696034	65.5	1909	899	2616	7813	1.56
NTM00265.scaffolds	936178	9824	1622	626	122	14	155727629	35216136	18942725	12076548	4451935	894503	25191	102798	45545701	62.01	3378	1099	2557	8816	4.57
NTM00269.scaffolds	74612	3529	632	369	200	102	47013004	22486829	17838572	15971052	13383289	9948914	13812	292121	29364418	65.86	16088	1071	268	3081	1.67
NTM00281.scaffolds	586191	15476	1914	734	200	49	147270992	49199269	24585836	16593544	8536718	3533894	41979	191872	67373955	61.22	2371	950	4635	16843	6.89
NTM00317.scaffolds	882214	13353	1407	536	150	40	150817468	40000973	18306094	12421952	6527702	2679571	32695	131592	53384920	66.07	2297	998	3979	13391	6.59
NTM00321.scaffolds	54262	2552	461	347	186	75	34895573	17815093	14584159	13754629	11124279	7314369	9275	400407	22357800	62.68	24442	1264	189	1613	25.27
NTM00340.scaffolds	220882	10352	1313	536	117	40	102429868	36235327	20284273	14917215	8647762	6133563	30959	841928	50136006	64.47	2589	922	2669	11777	6.84
NTM00344.scaffolds	799259	17369	1346	578	188	58	180651784	47993883	20342042	15141229	9152265	4618738	50603	190885	70652549	59.74	1650	845	7294	22822	5.34
NTM00357.scaffolds	1017538	7253	479	253	101	36	137783148	19754157	8792594	7234522	4897027	2533687	23749	137821	30949051	62.68	1417	788	3605	11163	6.17
NTM00373.scaffolds	174547	12511	706	151	11	0	82163014	27664096	5903961	2251438	355752	0	33925	45749	42142732	67.78	1473	806	7035	16926	6.95
NTM00383.scaffolds	265893	8189	1621	632	158	44	77877753	35512367	21237580	14447808	7518950	3593020	16809	213356	41391628	62.98	5214	1852	1516	4867	7.78
NTM00388.scaffolds	18830	552	163	120	72	53	14282756	8574819	7929727	7605050	6806990	6164142	2272	390934	9696670	66.46	81346	16249	33	95	41.25
NTM00395.scaffolds	1180969	6231	634	203	20	1	122764962	17037467	6351080	3369471	704857	64018	12006	64018	21091184	68.02	2385	1180	1912	5108	2.42
NTM00398.scaffolds	136927	9358	1132	533	95	13	73850287	28642407	14498728	10259286	3790519	1002871	30176	117872	42685192	64.41	1766	822	3659	13091	73.61
NTM00399.scaffolds	1129690	26005	1983	378	70	24	230648009	65552068	18419064	7794674	3531900	1896276	57367	144942	87121440	63.22	2036	1007	10309	25795	6.12
NTM00410.scaffolds	1671475	10222	1825	477	42	1	210271262	35036789	16802969	7567101	1357050	56391	24854	56391	44756461	63.85	3386	1166	3184	8858	1.5
NTM00433.scaffolds	520256	7651	994	504	160	39	105216048	27424674	15806419	12410349	7051142	2856218	21473	168800	36883233	63.48	2927	980	1696	7892	10.41
NTM00436.scaffolds	734329	3235	483	197	49	10	77722834	11760784	6257795	4298143	2035545	665982	5832	105144	13605608	65.21	4221	1566	603	1985	3.82
NTM00442.scaffolds	219434	11914	1064	346	91	40	104650527	36329952	16477092	11620579	7975750	6239285	36862	599123	53104257	64.03	1907	836	4569	15752	10.32
NTM00446.scaffolds	47350	5025	677	326	141	78	39311467	23823260	16082294	13641099	10927014	8722063	13076	545081	29357131	65.38	7541	1288	447	3429	40.47
NTM00470.scaffolds	682719	9895	1187	629	251	83	123219013	37040319	21395519	17539161	11589173	5675758	23825	146162	46652158	59.34	3694	1160	1639	7991	2.92
NTM00473.scaffolds	901253	6777	503	217	77	37	119131347	19632296	8737943	6744693	4645760	3218300	19705	183610	28489079	63.48	1759	861	2567	8649	2.53
NTM00489.scaffolds	654137	14928	2259	751	171	46	167057345	52280693	26377430	16096624	7549529	3323996	40606	155333	69586468	58.56	3097	1004	4419	14838	5.07
NTM00499.scaffolds	1570644	6375	382	35	1	0	172344215	14481984	2725715	503004	26382	0	18832	26382	22759256	64.88	1488	758	3802	9372	1.76
NTM00502.scaffolds	531102	11620	927	265	65	14	102011443	30304686	10028803	5632957	2679704	900143	26113	99574	40395054	65.68	2030	1000	4321	11612	3.54
NTM00532.scaffolds	1761434	18217	2033	873	271	88	340587826	58374255	30764319	22776042	13763803	7301927	72069	250753	94236664	63.39	1487	744	8787	32623	3.88
NTM00537.scaffolds	1518398	14505	1055	316	91	10	232724379	36593614	11709056	6778011	3338686	576350	38819	74269	52989820	64.87	1705	854	6657	17912	3.53
NTM00573.scaffolds	112041	8233	1240	570	188	85	69241150	34233033	21668777	16936031	11167695	7556560	22400	217587	43829851	64.06	4808	1121	1291	6946	23.77
NTM00576.scaffolds	667882	10361	1340	545	189	40	119226939	35621955	18809371	13383488	8118877	2943050	25959	130247	46380451	64.98	3048	1056	2472	9547	2.98
NTM00609.scaffolds	1245330	10017	852	158	20	1	173251370	25045018	7259540	2703157	678918	68975	29370	68975	38056322	59.44	1632	798	5207	13948	4.47
NTM00615.scaffolds	906580	12282	1500	518	129	71	162714509	41961884	20951746	14288254	8692554	6729647	31016	232258	54648875	63.46	3006	1061	3177	11334	4.36
NTM00635.scaffolds	843527	14355	1338	472	70	7	145882129	37670434	14514140	8629071	2439474	388584	37888	63897	53991135	65.03	1727	885	6032	17358	2.13
NTM00640.scaffolds	499003	1970	343	153	63	16	58912740	8639849	5511044	4205468	2843461	1119369	4467	154075	10362331	65.49	6003	1458	283	1242	2.32
NTM00641.scaffolds	900142	9796	2068	756	177	39	178496508	41167615	25169371	16097843	7606652	2939046	28458	175304	53480302	64.04	4399	1106	2403	8789	1.65
NTM00644.scaffolds	982316	2175	678	330	93	16	123214378	13263630	9880274	7431858	3646307	1031530	6318	94321	15894468	67.21	8903	2301	385	1275	4.47
NTM00978.scaffolds	225866	15645	1018	302	37	4	107300341	36806112	10275370	5543418	1729926	688360	43093	489929	55420492	62.93	1530	819	8202	20920	16.35
NTM00995.scaffolds	963765	5015	568	275	112	31	120963316	17549954	9510709	7545984	4907408	2127162	11962	122229	22309647	64.93	3083	1128	991	4246	14.43
NTM01028.scaffolds	708586	8729	2079	956	267	87	147302413	45722424	31888770	24074325	13611785	7476249	23962	326293	55827587	62.41	7110	1614	1413	5621	7
NTM01029.scaffolds	725467	7154	820	386	163	69	132782906	27986400	16468266	13534123	10082061	6765989	23449	377903	38865361	64.9	2874	909	1632	8376	4.81
NTM01032.scaffolds	1572954	12748	1086	416	191	59	253875708	38463882	17293072	12839042	9298861	4606954	43319	190464	58823689	64.46	1693	782	5584	19194	1.77
NTM01067.scaffolds	891954	2986	1025	471	155	25	103981894	18920497	14720078	10855837	5958268	1594318	7927	89163	22244044	64.94	9616	2781	499	1545	0.22
NTM01080.scaffolds	1590366	20268	1437	414	101	21	335100755	49894531	15639206	8832119	4282134	1584152	69153	126507	82302959	60.82	1351	726	12680	34303	8.75
NTM01102.scaffolds	75899	4740	124	56	50	44	42422354	18132443	10390211	9966594	9879695	9631202	14757	706974	24931520	58.73	2366	936	805	5326	30.72
NTM01103.scaffolds	335514	8134	1202	654	207	36	78696356	31696281	19476963	15672759	8659008	2786660	20038	178650	39961050	64.13	4575	1149	1308	6523	2.68
NTM01108.scaffolds	809935	19312	2223	967	268	59	187159719	60893389	30353859	21736075	10960999	3874208	49713	153626	81781926	62.26	2384	983	5404	19760	10.77
NTM01125.scaffolds	596080	6293	997	465	128	37	97825361	25308470	15133954	11503577	6377258	3195385	15110	188289	31343584	62.91	4565	1271	1110	4691	8.97
NTM01126.scaffolds	1198869	11469	1258	257	18	0	170212731	30327126	10634503	3901349	540929	0	31383	39127	43909142	64.56	1863	862	5077	14283	0.98
NTM01145.scaffolds	382447	4810	2424	1150	100	0	106004094	34302614	27757051	18598963	3118974	0	5375	48651	34700604	65.52	10733	5919	1030	2107	3.46
NTM01163.scaffolds	434137	18075	1162	430	138	41	115106100	46684119	15672392	10860995	6383208	3035654	39192	176099	61496567	62.46	1968	1023	6424	17520	4.67
NTM01188.scaffolds	100623	4110	452	248	112	57	50940771	18598476	11961083	10578973	8460703	6478016	16200	360189	26587505	66.5	3330	849	784	5573	10.72
NTM01198.scaffolds	551616	14718	1249	533	223	83	149677578	44804539	21368032	16543193	11814180	6851617	44084	221818	64826835	63.77	1851	864	5226	18829	4.3
NTM01227.scaffolds	1270318	20685	2311	914	291	67	246394362	66053526	31671326	22275396	12621962	4965703	56924	301455	90679410	64.24	2375	941	6394	22702	4.76
NTM01261.scaffolds	1150425	19430	1420	339	50	3	218981372	46875176	13216955	6090008	1873564	187613	50599	73424	68162829	60.01	1671	861	9339	24016	9.23
NTM01286.scaffolds	189853	6570	1034	476	139	50	86996025	28740582	18835726	14933189	9847297	6774287	23847	1211606	40177774	65.93	3970	887	1317	8052	17.4
NTM01288.scaffolds	26361	2101	548	385	191	103	28608713	20860417	18135219	16924080	13842178	10860576	4852	369671	22735188	64.68	41758	9569	115	399	4.05
NTM01298.scaffolds	175934	13274	2506	1135	311	116	118585262	64357922	43197708	33599994	21200197	14712553	33486	900847	77965901	60.92	6791	1506	1790	8434	11.3
NTM01323.scaffolds	675407	8766	688	252	60	20	109291295	22859421	8682379	5723702	2893056	1567394	22041	176788	32018870	63.03	1753	915	3465	9974	2.31
NTM01343.scaffolds	70501	6635	579	265	88	41	46459357	22549678	11915520	9794455	7098283	5577706	19565	437814	31362311	64.85	2286	914	1760	7653	7.08
NTM01391.scaffolds	90178	7092	445	187	82	39	51291657	23375534	11370637	9677529	8073269	6570093	18293	1156507	31041267	63.98	2390	1008	1719	6998	11.18
NTM01422.scaffolds	435891	10965	1316	707	221	54	111430454	38706903	21802930	17550125	9844342	4076433	28818	196295	50961455	61.29	2911	1027	2297	10486	3.04
NTM01428.scaffolds	312656	7550	2171	860	206	40	95043180	39173522	27103269	18052805	8268060	2844943	17493	152598	45803468	61.37	6783	2307	1451	4271	7.38
NTM01451.scaffolds	1413456	15003	1018	237	10	0	200725214	34181169	8735205	3418669	297017	0	38105	36919	50058383	57.42	1561	859	7577	18634	1.86
NTM01460.scaffolds	541761	7373	1657	728	163	25	104401914	32780148	21349289	14904249	6371076	1814250	17620	130663	39755362	65.54	5899	1475	1386	4897	7.14
NTM01464.scaffolds	12784	2	0	0	0	0	3151773	2495	0	0	0	0	30	1334	18934	63.67	571	529	13	21	0
NTM01480.scaffolds	78337	6391	643	290	142	89	52521446	27480101	17273568	14873408	12715020	10835650	17462	387566	35004048	63.69	4626	1146	691	5241	11
SRR10744092.scaffolds	52697	4760	713	411	256	151	53755006	38763394	30915672	28868618	26390081	22617381	10857	1731463	42967238	57.69	57527	3647	131	1022	102.98
SRR10744093.scaffolds	238499	16658	1969	732	179	60	113603905	54801781	26233510	17739938	9473019	5447552	37506	315449	69106956	45.45	2963	1159	4175	13894	152.85
SRR10744094.scaffolds	22849	74	0	0	0	0	6512283	101330	0	0	0	0	842	4181	586224	45.83	657	557	320	564	499.81
SRR10744095.scaffolds	31124	2008	559	414	235	116	30789899	22167259	19392599	18383064	15477038	11231845	4478	541595	23827045	58.35	44537	12662	131	369	47.92
SRR10744096.scaffolds	75305	3842	788	506	256	128	51836245	29765462	24421915	22447467	18510305	13989158	11862	913865	35165397	56.24	29352	2221	222	1394	72.2
SRR10744097.scaffolds	84676	6466	904	329	147	86	51985246	29245220	17958884	14078887	11359603	9266299	13780	407526	34216330	63.47	5634	1700	744	3702	80.72
SRR10744098.scaffolds	7083	3	0	0	0	0	1828017	6344	0	0	0	0	51	2636	34755	52.29	587	548	20	35	86.32
SRR10744099.scaffolds	66454	4159	233	43	14	11	33204835	12649012	5400547	4175783	3773285	3674644	11879	678782	17883590	60.26	1995	889	1421	4971	62.12
SRR10744100.scaffolds	376224	15773	1547	598	147	46	117177019	46790632	19968045	13507144	6666293	3315755	35907	174723	60679904	50.58	2411	1063	4667	14532	267.13
SRR10744101.scaffolds	94589	2424	306	207	108	56	35215271	13760695	10203135	9514332	7939244	6171576	8760	258431	18026380	52.11	14122	1058	165	2190	119.67
SRR10744102.scaffolds	104437	16225	3236	1304	324	99	103542798	74522289	47454050	34055260	19389692	11636562	29701	1140176	83865529	57.33	6657	2103	2278	8105	63.67
SRR10744103.scaffolds	35437	708	129	54	6	0	12748236	2456379	1417651	905307	191229	0	2919	37737	3952366	43.15	1744	757	324	1303	2278.18
SRR10744104.scaffolds	120046	12246	2356	1011	360	170	98960084	65262739	45249230	35888685	26062140	19356979	25777	865015	74549722	58.81	8899	2152	1159	5680	67.09
SRR10744105.scaffolds	87798	13321	3117	1708	694	260	107339081	86019885	64601705	54791587	38876002	23742333	22164	613651	92233657	60.2	17077	3652	1044	4194	100.2
SRR10744106.scaffolds	126628	11080	1857	1011	490	286	100725357	69653628	51502669	45698270	37416734	30222601	22661	428826	77623926	60.7	21806	2614	550	3773	69.72
SRR10744107.scaffolds	70009	464	4	0	0	0	21225590	660426	26494	0	0	0	4425	8934	3204683	44.82	688	573	1636	2921	304.21
SRR10744108.scaffolds	86570	5685	1579	791	266	109	59643670	37700438	29322590	23729037	15683544	10290696	12720	565629	42485080	60.14	13248	3197	575	2217	69.05
SRR10744109.scaffolds	306636	37021	5074	1828	397	91	207026826	125062650	62047634	39774690	18325618	7948262	75439	446022	151796919	46.67	3400	1315	8473	27210	137.54
SRR10744110.scaffolds	18873	116	0	0	0	0	5615802	151780	0	0	0	0	1129	4152	807266	47.29	691	575	429	750	646.75
SRR10744111.scaffolds	566224	27055	3240	1161	288	70	189097775	86957223	40462503	26303189	13243015	5836285	58842	315361	108940815	50.62	2938	1182	6969	22220	205.25
SRR10744112.scaffolds	306084	13697	2077	705	204	94	107503904	53976892	29898772	20595581	13198899	9417211	28595	424496	64219397	49.91	4345	1532	2553	8971	122.42
SRR10744113.scaffolds	168470	7092	1023	485	214	112	73651322	37693210	26021714	22337213	18144775	14608173	18254	750369	45281781	49.26	9359	1568	517	4062	101.6
SRR10744114.scaffolds	76336	4811	885	424	180	87	49911549	27214032	19811018	16585210	12829191	9553374	12043	357022	32161225	53.14	11361	1771	377	2426	366.46
SRR10744115.scaffolds	82579	3169	508	254	101	56	39425632	17559124	12735258	10895686	8576008	7062999	9978	500338	22086831	54.09	9639	1253	270	2277	135.98
SRR10744116.scaffolds	211315	12133	1543	680	222	77	92226586	45221263	25029901	19089081	12183370	7137935	28710	384252	56594586	52.21	3632	1208	2315	9602	98.19
SRR10744117.scaffolds	626598	24262	3592	1563	409	106	204036729	90311509	50246374	36314479	18685242	8222146	57142	232314	112855138	50.25	3796	1226	5015	19124	130.39
SRR10744118.scaffolds	419513	16185	1784	647	168	61	139593611	51363107	24388940	16605908	9588869	5865267	42380	492260	69135284	54.41	2439	977	4805	16680	122.62
SRR10744119.scaffolds	29667	1105	114	89	80	63	22321853	13718310	11987404	11826273	11663517	11053154	3202	798654	15123801	53.01	149805	40238	25	70	109.51
SRR10744120.scaffolds	47162	4497	1061	764	446	227	60485646	47250921	40873154	38780909	33815748	26026182	10385	1126011	51288645	56.59	51198	10576	220	734	48.05
SRR10744121.scaffolds	393823	17747	1227	502	186	60	128149182	48135599	19224006	14350117	9455454	5116389	46127	288138	67705597	56.49	1781	908	6755	20526	110.25
SRR10744122.scaffolds	91748	4409	187	70	22	2	37319340	9157698	2317205	1522526	790918	127154	13931	71961	15645693	45.83	1190	741	3182	7424	198.66
SRR10744123.scaffolds	132447	7107	809	411	208	92	69383030	32140647	21110510	18388830	15176047	11122015	21116	720650	41659766	53.48	5315	1081	755	6245	134.3
SRR10744124.scaffolds	146661	12839	1114	670	308	123	92831730	48248136	28271400	25217165	19374494	12817096	33755	405422	62658692	59.45	3063	1062	1926	11622	124.71
SRR10744125.scaffolds	172433	14231	2129	803	232	89	101622082	55189777	31218074	22135764	13583362	8668274	33446	304684	68308691	48.14	4100	1273	2781	10710	107.01
SRR10744126.scaffolds	40490	1705	69	7	0	0	15530949	3428436	517535	107766	0	0	5292	24929	5860222	49.59	1186	736	1247	2841	556
SRR10744127.scaffolds	197392	10557	396	117	32	8	84332512	21823529	4470492	2654679	1438195	568105	34511	122498	37977698	51.35	1168	721	7930	18479	157.41
Total (not including controls)	72024810	1229013	148560	59859	18547	6465
Average (not including controls)	562694	9601.66	1160.62	467.648	144.898	50.5078	1.14048e+08	3.37802e+07	1.79192e+07	1.31878e+07	8.30738e+06	5.05959e+06	25065.7	296313	4.42897e+07	60.669	8125.25	2064.72	2974.9	9658.04	70.4832
