# Supplementary material for: Phage communities in household-related biofilms correlate with bacterial hosts
Source: Front Microbiomes. 2024 Oct 9;3:1396560. doi: 10.3389/frmbi.2024.1396560 (PMC12993545; doi:10.3389/frmbi.2024.1396560)
Supplement: Supplementary file 4 [file Table2.xlsx]

## Sheet: quality summary
		genomad					vibrant					virsorter2
sample	sample_type	genomad_Complete	genomad_High-quality	genomad_Medium-quality	genomad_Low-quality	genomad_Not-determined	vibrant_Complete	vibrant_High-quality	vibrant_Medium-quality	vibrant_Low-quality	vibrant_Not-determined	virsorter_Complete	virsorter_High-quality	virsorter_Medium-quality	virsorter_Low-quality	virsorter_Not-determined
NTM00014	Showerhead	0	0	5	114	72	0	0	4	46	30	0	0	5	236	426
NTM00025	Showerhead	0	3	2	190	91	0	1	2	74	17	0	2	2	201	244
NTM00030	Showerhead	0	0	1	82	50	0	1	1	33	6	0	0	1	98	137
NTM00033	Showerhead	1	2	1	89	54	2	2	1	29	12	0	2	4	112	156
NTM00035	Showerhead	0	2	1	76	24	1	1	2	57	10	1	1	1	119	52
NTM00060	Showerhead	0	0	1	50	17	0	1	1	13	3	0	0	1	24	32
NTM00062	Showerhead	0	0	1	31	7	0	0	0	20	6	0	0	1	42	55
NTM00067	Showerhead	0	0	2	124	70	0	0	2	27	19	0	0	2	175	224
NTM00075	Showerhead	0	0	0	115	55	0	0	0	49	25	0	0	0	169	263
NTM00100	Showerhead	0	0	1	37	14	0	0	2	39	18	0	0	1	87	122
NTM00116	Showerhead	0	0	1	92	54	0	0	1	22	10	0	0	1	92	144
NTM00117	Showerhead	0	0	0	138	106	0	0	0	0	0	0	0	0	256	411
NTM00136	Showerhead	0	0	3	74	43	0	0	4	42	7	0	0	4	112	135
NTM00151	Showerhead	0	0	0	66	31	0	0	0	29	12	0	0	0	103	109
NTM00153	Showerhead	0	1	0	84	60	0	0	0	32	11	0	1	0	109	172
NTM00157	Showerhead	0	0	1	79	24	0	1	1	49	7	0	0	1	143	139
NTM00163	Showerhead	0	0	0	43	30	0	0	0	31	10	0	0	0	109	180
NTM00165	Showerhead	0	0	0	156	85	0	0	0	63	24	0	0	0	268	423
NTM00175	Showerhead	0	0	0	82	46	0	0	0	38	14	0	0	0	111	130
NTM00177	Showerhead	0	1	1	74	50	0	1	1	24	8	0	1	1	110	116
NTM00187	Showerhead	2	0	3	93	53	2	0	2	25	4	0	2	2	77	45
NTM00194	Showerhead	0	0	0	225	78	0	0	0	115	30	0	0	0	310	206
NTM00200	Showerhead	0	1	3	62	14	0	1	0	30	6	1	1	0	97	94
NTM00208	Showerhead	0	0	0	69	56	0	0	0	16	12	0	0	0	80	131
NTM00217	Showerhead	0	0	0	115	45	0	0	0	57	22	0	0	0	219	305
NTM00236	Showerhead	0	0	0	148	46	0	0	0	89	28	0	0	0	256	211
NTM00261	Showerhead	0	0	0	13	4	0	0	0	7	0	0	0	0	14	7
NTM00262	Showerhead	0	0	1	72	27	0	0	1	36	12	0	0	1	121	127
NTM00265	Showerhead	0	1	0	132	73	0	1	1	50	28	0	1	0	163	157
NTM00269	Showerhead	0	1	4	68	38	0	1	5	9	2	0	1	5	55	41
NTM00281	Showerhead	0	0	0	123	84	0	0	0	55	27	0	0	0	210	305
NTM00317	Showerhead	0	0	2	71	60	0	0	1	31	10	0	0	2	121	237
NTM00321	Showerhead	0	1	2	35	25	0	0	2	11	3	0	0	2	33	44
NTM00340	Showerhead	0	2	1	164	77	0	2	1	63	8	0	2	1	181	173
NTM00344	Showerhead	0	1	1	143	95	0	1	1	58	24	0	1	0	246	402
NTM00357	Showerhead	0	1	1	65	29	0	1	1	15	5	0	1	1	85	165
NTM00373	Showerhead	0	0	1	125	73	0	0	1	44	10	0	0	1	140	184
NTM00383	Showerhead	0	0	0	93	51	0	0	1	81	22	0	0	0	131	142
NTM00388	Showerhead	0	0	1	17	14	0	0	1	11	3	0	0	1	28	15
NTM00395	Showerhead	0	0	1	73	24	0	0	2	54	19	0	0	2	117	106
NTM00398	Showerhead	1	0	2	129	48	1	0	3	69	18	0	1	2	121	145
NTM00399	Showerhead	0	0	0	177	80	0	0	0	75	29	0	0	0	287	453
NTM00410	Showerhead	0	0	1	109	52	0	0	1	62	24	0	0	1	161	184
NTM00433	Showerhead	0	0	0	66	43	0	1	0	56	11	0	0	0	116	162
NTM00436	Showerhead	0	1	2	52	13	0	1	1	34	6	0	1	1	74	53
NTM00442	Showerhead	0	1	0	183	94	0	1	1	50	17	0	2	0	192	198
NTM00446	Showerhead	0	1	2	65	30	0	1	3	35	9	0	1	1	79	79
NTM00470	Showerhead	0	0	2	43	42	0	0	2	30	21	0	0	2	87	216
NTM00473	Showerhead	0	0	1	53	27	0	0	1	23	9	0	0	1	94	116
NTM00489	Showerhead	0	0	4	173	69	0	0	4	88	29	0	0	4	224	243
NTM00499	Showerhead	0	0	0	73	51	0	0	0	26	8	0	0	0	98	102
NTM00502	Showerhead	0	0	1	95	32	0	0	1	56	15	0	0	1	137	165
NTM00532	Showerhead	0	0	1	224	159	0	0	0	55	13	0	0	0	250	317
NTM00537	Showerhead	0	0	0	97	60	0	0	0	31	11	0	0	0	150	315
NTM00573	Showerhead	0	0	1	158	72	0	0	1	120	21	0	0	1	250	147
NTM00576	Showerhead	0	0	1	164	76	0	0	1	77	18	0	0	1	199	182
NTM00609	Showerhead	0	1	0	144	70	0	1	0	49	6	0	0	1	156	207
NTM00615	Showerhead	1	0	0	101	72	1	0	0	33	21	0	1	1	122	186
NTM00635	Showerhead	0	0	0	209	85	0	0	0	0	0	0	0	0	320	289
NTM00640	Showerhead	0	0	0	35	16	0	0	0	19	0	0	0	0	47	25
NTM00641	Showerhead	0	0	4	127	59	0	0	4	48	6	0	0	4	110	165
NTM00644	Showerhead	0	0	1	43	28	0	0	1	15	12	0	0	1	19	21
NTM00978	Showerhead	0	1	1	124	80	0	1	0	25	12	0	1	0	125	203
NTM00995	Showerhead	0	0	0	48	28	0	0	0	20	10	0	0	0	57	78
NTM01028	Showerhead	0	1	1	128	60	0	1	1	39	12	1	0	1	130	128
NTM01029	Showerhead	0	0	1	117	74	0	0	1	45	21	0	0	1	132	149
NTM01032	Showerhead	0	0	3	144	93	0	0	3	50	12	0	0	3	185	213
NTM01067	Showerhead	0	0	2	40	16	0	0	2	21	2	0	0	2	44	48
NTM01080	Showerhead	0	0	0	167	107	0	0	0	39	28	0	0	0	202	440
NTM01102	Showerhead	0	4	4	79	38	1	4	3	25	13	2	3	3	81	100
NTM01103	Showerhead	0	1	3	108	44	1	0	3	54	9	1	0	3	158	143
NTM01108	Showerhead	0	0	0	108	71	0	0	0	48	20	0	0	0	182	355
NTM01125	Showerhead	0	0	1	48	41	0	0	0	21	9	0	0	0	49	97
NTM01126	Showerhead	0	0	1	161	78	0	0	1	61	15	0	0	1	195	199
NTM01145	Showerhead	0	0	0	73	10	0	0	0	148	34	0	0	0	151	101
NTM01163	Showerhead	0	0	3	100	44	0	0	3	48	20	0	0	3	178	381
NTM01188	Showerhead	0	0	0	108	53	0	0	0	20	4	0	0	0	71	67
NTM01198	Showerhead	0	0	4	175	97	0	0	4	89	22	0	0	4	288	314
NTM01227	Showerhead	0	0	1	229	115	0	0	1	67	22	0	0	2	287	362
NTM01261	Showerhead	0	0	0	146	76	0	0	0	41	17	0	0	0	233	361
NTM01286	Showerhead	0	2	1	127	65	0	2	0	22	2	0	0	4	79	99
NTM01288	Showerhead	0	1	2	63	15	0	1	2	14	8	0	1	1	63	43
NTM01298	Showerhead	0	1	1	128	67	0	1	1	48	22	0	1	1	171	238
NTM01323	Showerhead	0	0	1	77	42	0	0	1	38	17	0	0	1	123	154
NTM01343	Showerhead	0	0	1	85	29	0	1	2	45	7	0	0	1	98	94
NTM01391	Showerhead	0	0	0	93	44	0	0	0	17	10	0	0	0	73	109
NTM01422	Showerhead	0	0	2	56	54	0	1	1	32	17	0	1	2	133	247
NTM01428	Showerhead	0	0	4	82	56	0	0	4	27	9	0	0	2	77	104
NTM01451	Showerhead	0	0	0	93	65	0	0	0	43	27	0	0	0	196	336
NTM01460	Showerhead	0	0	0	153	37	0	0	0	73	8	0	0	0	181	99
NTM01464	Showerhead	0	0	0	8	6	0	0	0	0	0	0	0	0	0	0
NTM01480	Showerhead	0	1	0	68	36	0	2	0	22	7	0	1	0	88	123
SRR10744092	Toothbrush	0	3	10	209	39	1	2	7	90	5	1	3	6	173	65
SRR10744093	Toothbrush	2	8	8	493	157	1	6	6	120	20	0	7	7	421	370
SRR10744094	Toothbrush	0	0	0	56	15	0	0	0	1	0	0	0	0	2	1
SRR10744095	Toothbrush	0	7	9	81	30	0	5	8	18	6	3	1	7	44	27
SRR10744096	Toothbrush	1	2	4	164	60	1	3	6	59	5	0	1	9	102	70
SRR10744097	Toothbrush	0	3	4	129	40	0	3	4	27	10	1	2	3	97	118
SRR10744098	Toothbrush	0	0	0	8	5	0	0	0	0	0	0	0	0	0	0
SRR10744099	Toothbrush	0	0	0	107	51	0	0	0	8	0	0	0	0	53	61
SRR10744100	Toothbrush	1	2	5	323	121	2	3	4	76	17	1	3	5	302	489
SRR10744101	Toothbrush	0	2	3	106	31	0	2	3	26	3	1	1	3	76	64
SRR10744102	Toothbrush	0	11	28	588	129	0	9	27	256	35	0	6	25	527	257
SRR10744103	Toothbrush	0	0	0	64	37	0	0	0	9	2	0	0	0	25	15
SRR10744104	Toothbrush	0	9	9	352	95	0	9	7	117	26	4	3	10	294	186
SRR10744105	Toothbrush	0	10	23	237	52	1	7	21	145	42	3	5	21	352	231
SRR10744106	Toothbrush	0	12	12	440	84	1	8	14	134	12	3	7	11	303	152
SRR10744107	Toothbrush	0	0	0	63	29	0	0	0	0	0	0	0	0	13	20
SRR10744108	Toothbrush	1	10	5	138	31	1	10	4	53	7	4	7	3	103	93
SRR10744109	Toothbrush	3	16	26	996	388	3	15	25	345	63	2	13	27	1035	966
SRR10744110	Toothbrush	0	0	0	7	3	0	0	0	1	0	0	0	0	3	4
SRR10744111	Toothbrush	0	10	18	610	227	0	8	17	204	30	1	8	18	662	656
SRR10744112	Toothbrush	1	7	10	317	153	1	6	12	91	12	1	6	11	315	327
SRR10744113	Toothbrush	1	9	2	170	90	1	6	3	23	5	0	6	3	123	167
SRR10744114	Toothbrush	3	6	9	177	43	3	6	7	59	13	0	8	9	117	86
SRR10744115	Toothbrush	0	3	5	206	45	0	3	5	34	2	2	1	4	109	38
SRR10744116	Toothbrush	0	4	6	318	104	0	4	5	118	13	1	1	8	352	249
SRR10744117	Toothbrush	2	8	15	571	286	2	6	14	177	34	1	7	14	521	653
SRR10744118	Toothbrush	0	1	4	408	160	0	2	2	81	20	0	2	3	262	354
SRR10744119	Toothbrush	0	11	5	56	7	0	10	5	17	0	6	3	5	37	33
SRR10744120	Toothbrush	0	9	16	138	33	0	8	15	39	3	1	6	15	84	64
SRR10744121	Toothbrush	0	2	3	479	137	0	2	2	97	10	1	1	2	397	342
SRR10744122	Toothbrush	0	0	0	122	51	0	0	0	14	1	0	0	0	64	106
SRR10744123	Toothbrush	0	4	1	216	83	0	4	1	52	5	0	4	1	171	157
SRR10744124	Toothbrush	0	4	7	423	109	1	2	7	129	10	1	0	8	301	163
SRR10744125	Toothbrush	1	5	6	542	165	1	5	6	112	16	1	5	7	411	362
SRR10744126	Toothbrush	0	0	0	49	30	0	0	0	2	4	0	0	0	20	52
SRR10744127	Toothbrush	1	0	2	328	115	1	1	2	44	7	0	1	4	185	245

## Sheet: genomad
sample	sample_type	genomad_Complete	genomad_High-quality	genomad_Medium-quality	genomad_Low-quality	genomad_Not-determined
NTM00014	Showerhead	0	0	5	114	72
NTM00025	Showerhead	0	3	2	190	91
NTM00030	Showerhead	0	0	1	82	50
NTM00033	Showerhead	1	2	1	89	54
NTM00035	Showerhead	0	2	1	76	24
NTM00060	Showerhead	0	0	1	50	17
NTM00062	Showerhead	0	0	1	31	7
NTM00067	Showerhead	0	0	2	124	70
NTM00075	Showerhead	0	0	0	115	55
NTM00100	Showerhead	0	0	1	37	14
NTM00116	Showerhead	0	0	1	92	54
NTM00117	Showerhead	0	0	0	138	106
NTM00136	Showerhead	0	0	3	74	43
NTM00151	Showerhead	0	0	0	66	31
NTM00153	Showerhead	0	1	0	84	60
NTM00157	Showerhead	0	0	1	79	24
NTM00163	Showerhead	0	0	0	43	30
NTM00165	Showerhead	0	0	0	156	85
NTM00175	Showerhead	0	0	0	82	46
NTM00177	Showerhead	0	1	1	74	50
NTM00187	Showerhead	2	0	3	93	53
NTM00194	Showerhead	0	0	0	225	78
NTM00200	Showerhead	0	1	3	62	14
NTM00208	Showerhead	0	0	0	69	56
NTM00217	Showerhead	0	0	0	115	45
NTM00236	Showerhead	0	0	0	148	46
NTM00261	Showerhead	0	0	0	13	4
NTM00262	Showerhead	0	0	1	72	27
NTM00265	Showerhead	0	1	0	132	73
NTM00269	Showerhead	0	1	4	68	38
NTM00281	Showerhead	0	0	0	123	84
NTM00317	Showerhead	0	0	2	71	60
NTM00321	Showerhead	0	1	2	35	25
NTM00340	Showerhead	0	2	1	164	77
NTM00344	Showerhead	0	1	1	143	95
NTM00357	Showerhead	0	1	1	65	29
NTM00373	Showerhead	0	0	1	125	73
NTM00383	Showerhead	0	0	0	93	51
NTM00388	Showerhead	0	0	1	17	14
NTM00395	Showerhead	0	0	1	73	24
NTM00398	Showerhead	1	0	2	129	48
NTM00399	Showerhead	0	0	0	177	80
NTM00410	Showerhead	0	0	1	109	52
NTM00433	Showerhead	0	0	0	66	43
NTM00436	Showerhead	0	1	2	52	13
NTM00442	Showerhead	0	1	0	183	94
NTM00446	Showerhead	0	1	2	65	30
NTM00470	Showerhead	0	0	2	43	42
NTM00473	Showerhead	0	0	1	53	27
NTM00489	Showerhead	0	0	4	173	69
NTM00499	Showerhead	0	0	0	73	51
NTM00502	Showerhead	0	0	1	95	32
NTM00532	Showerhead	0	0	1	224	159
NTM00537	Showerhead	0	0	0	97	60
NTM00573	Showerhead	0	0	1	158	72
NTM00576	Showerhead	0	0	1	164	76
NTM00609	Showerhead	0	1	0	144	70
NTM00615	Showerhead	1	0	0	101	72
NTM00635	Showerhead	0	0	0	209	85
NTM00640	Showerhead	0	0	0	35	16
NTM00641	Showerhead	0	0	4	127	59
NTM00644	Showerhead	0	0	1	43	28
NTM00978	Showerhead	0	1	1	124	80
NTM00995	Showerhead	0	0	0	48	28
NTM01028	Showerhead	0	1	1	128	60
NTM01029	Showerhead	0	0	1	117	74
NTM01032	Showerhead	0	0	3	144	93
NTM01067	Showerhead	0	0	2	40	16
NTM01080	Showerhead	0	0	0	167	107
NTM01102	Showerhead	0	4	4	79	38
NTM01103	Showerhead	0	1	3	108	44
NTM01108	Showerhead	0	0	0	108	71
NTM01125	Showerhead	0	0	1	48	41
NTM01126	Showerhead	0	0	1	161	78
NTM01145	Showerhead	0	0	0	73	10
NTM01163	Showerhead	0	0	3	100	44
NTM01188	Showerhead	0	0	0	108	53
NTM01198	Showerhead	0	0	4	175	97
NTM01227	Showerhead	0	0	1	229	115
NTM01261	Showerhead	0	0	0	146	76
NTM01286	Showerhead	0	2	1	127	65
NTM01288	Showerhead	0	1	2	63	15
NTM01298	Showerhead	0	1	1	128	67
NTM01323	Showerhead	0	0	1	77	42
NTM01343	Showerhead	0	0	1	85	29
NTM01391	Showerhead	0	0	0	93	44
NTM01422	Showerhead	0	0	2	56	54
NTM01428	Showerhead	0	0	4	82	56
NTM01451	Showerhead	0	0	0	93	65
NTM01460	Showerhead	0	0	0	153	37
NTM01464	Showerhead	0	0	0	8	6
NTM01480	Showerhead	0	1	0	68	36
SRR10744092	Toothbrush	0	3	10	209	39
SRR10744093	Toothbrush	2	8	8	493	157
SRR10744094	Toothbrush	0	0	0	56	15
SRR10744095	Toothbrush	0	7	9	81	30
SRR10744096	Toothbrush	1	2	4	164	60
SRR10744097	Toothbrush	0	3	4	129	40
SRR10744098	Toothbrush	0	0	0	8	5
SRR10744099	Toothbrush	0	0	0	107	51
SRR10744100	Toothbrush	1	2	5	323	121
SRR10744101	Toothbrush	0	2	3	106	31
SRR10744102	Toothbrush	0	11	28	588	129
SRR10744103	Toothbrush	0	0	0	64	37
SRR10744104	Toothbrush	0	9	9	352	95
SRR10744105	Toothbrush	0	10	23	237	52
SRR10744106	Toothbrush	0	12	12	440	84
SRR10744107	Toothbrush	0	0	0	63	29
SRR10744108	Toothbrush	1	10	5	138	31
SRR10744109	Toothbrush	3	16	26	996	388
SRR10744110	Toothbrush	0	0	0	7	3
SRR10744111	Toothbrush	0	10	18	610	227
SRR10744112	Toothbrush	1	7	10	317	153
SRR10744113	Toothbrush	1	9	2	170	90
SRR10744114	Toothbrush	3	6	9	177	43
SRR10744115	Toothbrush	0	3	5	206	45
SRR10744116	Toothbrush	0	4	6	318	104
SRR10744117	Toothbrush	2	8	15	571	286
SRR10744118	Toothbrush	0	1	4	408	160
SRR10744119	Toothbrush	0	11	5	56	7
SRR10744120	Toothbrush	0	9	16	138	33
SRR10744121	Toothbrush	0	2	3	479	137
SRR10744122	Toothbrush	0	0	0	122	51
SRR10744123	Toothbrush	0	4	1	216	83
SRR10744124	Toothbrush	0	4	7	423	109
SRR10744125	Toothbrush	1	5	6	542	165
SRR10744126	Toothbrush	0	0	0	49	30
SRR10744127	Toothbrush	1	0	2	328	115

## Sheet: vibrant
sample	sample_type	vibrant_Complete	vibrant_High-quality	vibrant_Medium-quality	vibrant_Low-quality	vibrant_Not-determined
NTM00014	Showerhead	0	0	4	46	30
NTM00025	Showerhead	0	1	2	74	17
NTM00030	Showerhead	0	1	1	33	6
NTM00033	Showerhead	2	2	1	29	12
NTM00035	Showerhead	1	1	2	57	10
NTM00060	Showerhead	0	1	1	13	3
NTM00062	Showerhead	0	0	0	20	6
NTM00067	Showerhead	0	0	2	27	19
NTM00075	Showerhead	0	0	0	49	25
NTM00100	Showerhead	0	0	2	39	18
NTM00116	Showerhead	0	0	1	22	10
NTM00117	Showerhead	0	0	0	0	0
NTM00136	Showerhead	0	0	4	42	7
NTM00151	Showerhead	0	0	0	29	12
NTM00153	Showerhead	0	0	0	32	11
NTM00157	Showerhead	0	1	1	49	7
NTM00163	Showerhead	0	0	0	31	10
NTM00165	Showerhead	0	0	0	63	24
NTM00175	Showerhead	0	0	0	38	14
NTM00177	Showerhead	0	1	1	24	8
NTM00187	Showerhead	2	0	2	25	4
NTM00194	Showerhead	0	0	0	115	30
NTM00200	Showerhead	0	1	0	30	6
NTM00208	Showerhead	0	0	0	16	12
NTM00217	Showerhead	0	0	0	57	22
NTM00236	Showerhead	0	0	0	89	28
NTM00261	Showerhead	0	0	0	7	0
NTM00262	Showerhead	0	0	1	36	12
NTM00265	Showerhead	0	1	1	50	28
NTM00269	Showerhead	0	1	5	9	2
NTM00281	Showerhead	0	0	0	55	27
NTM00317	Showerhead	0	0	1	31	10
NTM00321	Showerhead	0	0	2	11	3
NTM00340	Showerhead	0	2	1	63	8
NTM00344	Showerhead	0	1	1	58	24
NTM00357	Showerhead	0	1	1	15	5
NTM00373	Showerhead	0	0	1	44	10
NTM00383	Showerhead	0	0	1	81	22
NTM00388	Showerhead	0	0	1	11	3
NTM00395	Showerhead	0	0	2	54	19
NTM00398	Showerhead	1	0	3	69	18
NTM00399	Showerhead	0	0	0	75	29
NTM00410	Showerhead	0	0	1	62	24
NTM00433	Showerhead	0	1	0	56	11
NTM00436	Showerhead	0	1	1	34	6
NTM00442	Showerhead	0	1	1	50	17
NTM00446	Showerhead	0	1	3	35	9
NTM00470	Showerhead	0	0	2	30	21
NTM00473	Showerhead	0	0	1	23	9
NTM00489	Showerhead	0	0	4	88	29
NTM00499	Showerhead	0	0	0	26	8
NTM00502	Showerhead	0	0	1	56	15
NTM00532	Showerhead	0	0	0	55	13
NTM00537	Showerhead	0	0	0	31	11
NTM00573	Showerhead	0	0	1	120	21
NTM00576	Showerhead	0	0	1	77	18
NTM00609	Showerhead	0	1	0	49	6
NTM00615	Showerhead	1	0	0	33	21
NTM00635	Showerhead	0	0	0	0	0
NTM00640	Showerhead	0	0	0	19	0
NTM00641	Showerhead	0	0	4	48	6
NTM00644	Showerhead	0	0	1	15	12
NTM00978	Showerhead	0	1	0	25	12
NTM00995	Showerhead	0	0	0	20	10
NTM01028	Showerhead	0	1	1	39	12
NTM01029	Showerhead	0	0	1	45	21
NTM01032	Showerhead	0	0	3	50	12
NTM01067	Showerhead	0	0	2	21	2
NTM01080	Showerhead	0	0	0	39	28
NTM01102	Showerhead	1	4	3	25	13
NTM01103	Showerhead	1	0	3	54	9
NTM01108	Showerhead	0	0	0	48	20
NTM01125	Showerhead	0	0	0	21	9
NTM01126	Showerhead	0	0	1	61	15
NTM01145	Showerhead	0	0	0	148	34
NTM01163	Showerhead	0	0	3	48	20
NTM01188	Showerhead	0	0	0	20	4
NTM01198	Showerhead	0	0	4	89	22
NTM01227	Showerhead	0	0	1	67	22
NTM01261	Showerhead	0	0	0	41	17
NTM01286	Showerhead	0	2	0	22	2
NTM01288	Showerhead	0	1	2	14	8
NTM01298	Showerhead	0	1	1	48	22
NTM01323	Showerhead	0	0	1	38	17
NTM01343	Showerhead	0	1	2	45	7
NTM01391	Showerhead	0	0	0	17	10
NTM01422	Showerhead	0	1	1	32	17
NTM01428	Showerhead	0	0	4	27	9
NTM01451	Showerhead	0	0	0	43	27
NTM01460	Showerhead	0	0	0	73	8
NTM01464	Showerhead	0	0	0	0	0
NTM01480	Showerhead	0	2	0	22	7
SRR10744092	Toothbrush	1	2	7	90	5
SRR10744093	Toothbrush	1	6	6	120	20
SRR10744094	Toothbrush	0	0	0	1	0
SRR10744095	Toothbrush	0	5	8	18	6
SRR10744096	Toothbrush	1	3	6	59	5
SRR10744097	Toothbrush	0	3	4	27	10
SRR10744098	Toothbrush	0	0	0	0	0
SRR10744099	Toothbrush	0	0	0	8	0
SRR10744100	Toothbrush	2	3	4	76	17
SRR10744101	Toothbrush	0	2	3	26	3
SRR10744102	Toothbrush	0	9	27	256	35
SRR10744103	Toothbrush	0	0	0	9	2
SRR10744104	Toothbrush	0	9	7	117	26
SRR10744105	Toothbrush	1	7	21	145	42
SRR10744106	Toothbrush	1	8	14	134	12
SRR10744107	Toothbrush	0	0	0	0	0
SRR10744108	Toothbrush	1	10	4	53	7
SRR10744109	Toothbrush	3	15	25	345	63
SRR10744110	Toothbrush	0	0	0	1	0
SRR10744111	Toothbrush	0	8	17	204	30
SRR10744112	Toothbrush	1	6	12	91	12
SRR10744113	Toothbrush	1	6	3	23	5
SRR10744114	Toothbrush	3	6	7	59	13
SRR10744115	Toothbrush	0	3	5	34	2
SRR10744116	Toothbrush	0	4	5	118	13
SRR10744117	Toothbrush	2	6	14	177	34
SRR10744118	Toothbrush	0	2	2	81	20
SRR10744119	Toothbrush	0	10	5	17	0
SRR10744120	Toothbrush	0	8	15	39	3
SRR10744121	Toothbrush	0	2	2	97	10
SRR10744122	Toothbrush	0	0	0	14	1
SRR10744123	Toothbrush	0	4	1	52	5
SRR10744124	Toothbrush	1	2	7	129	10
SRR10744125	Toothbrush	1	5	6	112	16
SRR10744126	Toothbrush	0	0	0	2	4
SRR10744127	Toothbrush	1	1	2	44	7

## Sheet: virsorter2
sample	sample_type	virsorter_Complete	virsorter_High-quality	virsorter_Medium-quality	virsorter_Low-quality	virsorter_Not-determined
NTM00014	Showerhead	0	0	5	236	426
NTM00025	Showerhead	0	2	2	201	244
NTM00030	Showerhead	0	0	1	98	137
NTM00033	Showerhead	0	2	4	112	156
NTM00035	Showerhead	1	1	1	119	52
NTM00060	Showerhead	0	0	1	24	32
NTM00062	Showerhead	0	0	1	42	55
NTM00067	Showerhead	0	0	2	175	224
NTM00075	Showerhead	0	0	0	169	263
NTM00100	Showerhead	0	0	1	87	122
NTM00116	Showerhead	0	0	1	92	144
NTM00117	Showerhead	0	0	0	256	411
NTM00136	Showerhead	0	0	4	112	135
NTM00151	Showerhead	0	0	0	103	109
NTM00153	Showerhead	0	1	0	109	172
NTM00157	Showerhead	0	0	1	143	139
NTM00163	Showerhead	0	0	0	109	180
NTM00165	Showerhead	0	0	0	268	423
NTM00175	Showerhead	0	0	0	111	130
NTM00177	Showerhead	0	1	1	110	116
NTM00187	Showerhead	0	2	2	77	45
NTM00194	Showerhead	0	0	0	310	206
NTM00200	Showerhead	1	1	0	97	94
NTM00208	Showerhead	0	0	0	80	131
NTM00217	Showerhead	0	0	0	219	305
NTM00236	Showerhead	0	0	0	256	211
NTM00261	Showerhead	0	0	0	14	7
NTM00262	Showerhead	0	0	1	121	127
NTM00265	Showerhead	0	1	0	163	157
NTM00269	Showerhead	0	1	5	55	41
NTM00281	Showerhead	0	0	0	210	305
NTM00317	Showerhead	0	0	2	121	237
NTM00321	Showerhead	0	0	2	33	44
NTM00340	Showerhead	0	2	1	181	173
NTM00344	Showerhead	0	1	0	246	402
NTM00357	Showerhead	0	1	1	85	165
NTM00373	Showerhead	0	0	1	140	184
NTM00383	Showerhead	0	0	0	131	142
NTM00388	Showerhead	0	0	1	28	15
NTM00395	Showerhead	0	0	2	117	106
NTM00398	Showerhead	0	1	2	121	145
NTM00399	Showerhead	0	0	0	287	453
NTM00410	Showerhead	0	0	1	161	184
NTM00433	Showerhead	0	0	0	116	162
NTM00436	Showerhead	0	1	1	74	53
NTM00442	Showerhead	0	2	0	192	198
NTM00446	Showerhead	0	1	1	79	79
NTM00470	Showerhead	0	0	2	87	216
NTM00473	Showerhead	0	0	1	94	116
NTM00489	Showerhead	0	0	4	224	243
NTM00499	Showerhead	0	0	0	98	102
NTM00502	Showerhead	0	0	1	137	165
NTM00532	Showerhead	0	0	0	250	317
NTM00537	Showerhead	0	0	0	150	315
NTM00573	Showerhead	0	0	1	250	147
NTM00576	Showerhead	0	0	1	199	182
NTM00609	Showerhead	0	0	1	156	207
NTM00615	Showerhead	0	1	1	122	186
NTM00635	Showerhead	0	0	0	320	289
NTM00640	Showerhead	0	0	0	47	25
NTM00641	Showerhead	0	0	4	110	165
NTM00644	Showerhead	0	0	1	19	21
NTM00978	Showerhead	0	1	0	125	203
NTM00995	Showerhead	0	0	0	57	78
NTM01028	Showerhead	1	0	1	130	128
NTM01029	Showerhead	0	0	1	132	149
NTM01032	Showerhead	0	0	3	185	213
NTM01067	Showerhead	0	0	2	44	48
NTM01080	Showerhead	0	0	0	202	440
NTM01102	Showerhead	2	3	3	81	100
NTM01103	Showerhead	1	0	3	158	143
NTM01108	Showerhead	0	0	0	182	355
NTM01125	Showerhead	0	0	0	49	97
NTM01126	Showerhead	0	0	1	195	199
NTM01145	Showerhead	0	0	0	151	101
NTM01163	Showerhead	0	0	3	178	381
NTM01188	Showerhead	0	0	0	71	67
NTM01198	Showerhead	0	0	4	288	314
NTM01227	Showerhead	0	0	2	287	362
NTM01261	Showerhead	0	0	0	233	361
NTM01286	Showerhead	0	0	4	79	99
NTM01288	Showerhead	0	1	1	63	43
NTM01298	Showerhead	0	1	1	171	238
NTM01323	Showerhead	0	0	1	123	154
NTM01343	Showerhead	0	0	1	98	94
NTM01391	Showerhead	0	0	0	73	109
NTM01422	Showerhead	0	1	2	133	247
NTM01428	Showerhead	0	0	2	77	104
NTM01451	Showerhead	0	0	0	196	336
NTM01460	Showerhead	0	0	0	181	99
NTM01464	Showerhead	0	0	0	0	0
NTM01480	Showerhead	0	1	0	88	123
SRR10744092	Toothbrush	1	3	6	173	65
SRR10744093	Toothbrush	0	7	7	421	370
SRR10744094	Toothbrush	0	0	0	2	1
SRR10744095	Toothbrush	3	1	7	44	27
SRR10744096	Toothbrush	0	1	9	102	70
SRR10744097	Toothbrush	1	2	3	97	118
SRR10744098	Toothbrush	0	0	0	0	0
SRR10744099	Toothbrush	0	0	0	53	61
SRR10744100	Toothbrush	1	3	5	302	489
SRR10744101	Toothbrush	1	1	3	76	64
SRR10744102	Toothbrush	0	6	25	527	257
SRR10744103	Toothbrush	0	0	0	25	15
SRR10744104	Toothbrush	4	3	10	294	186
SRR10744105	Toothbrush	3	5	21	352	231
SRR10744106	Toothbrush	3	7	11	303	152
SRR10744107	Toothbrush	0	0	0	13	20
SRR10744108	Toothbrush	4	7	3	103	93
SRR10744109	Toothbrush	2	13	27	1035	966
SRR10744110	Toothbrush	0	0	0	3	4
SRR10744111	Toothbrush	1	8	18	662	656
SRR10744112	Toothbrush	1	6	11	315	327
SRR10744113	Toothbrush	0	6	3	123	167
SRR10744114	Toothbrush	0	8	9	117	86
SRR10744115	Toothbrush	2	1	4	109	38
SRR10744116	Toothbrush	1	1	8	352	249
SRR10744117	Toothbrush	1	7	14	521	653
SRR10744118	Toothbrush	0	2	3	262	354
SRR10744119	Toothbrush	6	3	5	37	33
SRR10744120	Toothbrush	1	6	15	84	64
SRR10744121	Toothbrush	1	1	2	397	342
SRR10744122	Toothbrush	0	0	0	64	106
SRR10744123	Toothbrush	0	4	1	171	157
SRR10744124	Toothbrush	1	0	8	301	163
SRR10744125	Toothbrush	1	5	7	411	362
SRR10744126	Toothbrush	0	0	0	20	52
SRR10744127	Toothbrush	0	1	4	185	245
