# Supplementary material for: Phage communities in household-related biofilms correlate with bacterial hosts
Source: Front Microbiomes. 2024 Oct 9;3:1396560. doi: 10.3389/frmbi.2024.1396560 (PMC12993545; doi:10.3389/frmbi.2024.1396560)
Supplement: Supplementary file 5 [file Table3.xlsx]

## Sheet: showerhead_viral
Factor	r2	p_value	p_value_adjusted
Source.of.Household.Water	0.0258228	0.0001	0.0017
Showerhead.Installation.Time.Frame	0.0161281	0.0214	0.121267
Total.Chlorine	0.0154631	0.0176	0.121267
Total.Alkalinity	0.0144919	0.0488	0.2074
Latitude	0.0134367	0.1041	0.35394
Interior.Showerhead.Finish	0.135198	0.1255	0.355583
Frequency.of.Household.Shower.Usage	0.0364139	0.1755	0.426214
Longitude	0.0121098	0.2667	0.566738
Nitrite	0.01184	0.3015	0.5695
Free.Chlorine	0.0113785	0.4217	0.650577
Latitude * Longtitude (interaction)	0.0114935	0.393	0.650577
Total.Hardness	0.0116613	0.4788	0.650577
Total.Iron	0.0113188	0.4975	0.650577
Showerhead.Material	0.0323337	0.6666	0.809443
Nitrate	0.0102888	0.7185	0.8143
Does.the.Showerhead.Have.a.Filter.	0.0242833	0.8146	0.865513
pH	0.00808351	0.9805	0.9805

## Sheet: showerhead_bacterial
Factor	r2	p_value	p_value_adjusted
Source.of.Household.Water	0.0456993	0.0001	0.0017
Total.Chlorine	0.0211983	0.0068	0.0578
Nitrate	0.0162082	0.05	0.283333
Longitude	0.0154678	0.0875	0.35496
Total.Alkalinity	0.0148587	0.1044	0.35496
Frequency.of.Household.Shower.Usage	0.0363255	0.2354	0.666967
Latitude	0.0121282	0.3041	0.730788
Showerhead.Installation.Time.Frame	0.0124044	0.3439	0.730788
Interior.Showerhead.Finish	0.126501	0.4163	0.7633
Showerhead.Material	0.033024	0.449	0.7633
Nitrite	0.0101467	0.5541	0.784975
Total.Hardness	0.0107055	0.542	0.784975
Does.the.Showerhead.Have.a.Filter.	0.0226815	0.731	0.863373
Free.Chlorine	0.00883235	0.7618	0.863373
pH	0.00951358	0.7572	0.863373
Total.Iron	0.00822228	0.8623	0.916194
Latitude * Longtitude (interaction)	0.00675971	0.951	0.951

## Sheet: toothbrush_viral
Factor	r2	p_value	p_value_adjusted
Alcohol_Consumption	0.0363541	0.0314	0.314
Brushing_Teeth_Frequency	0.0712504	0.0188	0.314
Floss_Frequency	0.0666032	0.131	0.873333
Gender	0.0284615	0.8623	0.9896
Cavities	0.063774	0.7851	0.9896
Oral_Infections_P_G	0.0309858	0.5033	0.9896
Current_dental_devices_NG_R	0.0337408	0.5828	0.9896
Nonantibiotic_oral_medications	0.0307923	0.5522	0.9896
Missing_teeth	0.0298133	0.7038	0.9896
Adenoids_or_tonsils_removed	0.0261206	0.9896	0.9896
Coffee_Consumption	0.0288245	0.8197	0.9896
Dietary_Restrictions	0.0282573	0.8947	0.9896
Toothpaste_Brand	0.0565313	0.9696	0.9896
Current_Toothbrush_Duration	0.0897506	0.8242	0.9896
Toothbrush_Location	0.036457	0.3963	0.9896
Nearby_Toothbrush	0.0270679	0.9607	0.9896
Mouthwash_Frequency	0.057583	0.9345	0.9896
Bathroom_Window	0.031062	0.652	0.9896
Window_Open_Frequency	0.0936584	0.7478	0.9896
Pets	0.0288829	0.8092	0.9896

## Sheet: toothbrush_bacterial
Factor	r2	p_value	p_value_adjusted
Alcohol_Consumption	0.0555105	0.0138	0.138
Toothbrush_Location	0.0621175	0.0134	0.138
Missing_teeth	0.0423093	0.0862	0.574667
Floss_Frequency	0.0732143	0.1359	0.6795
Gender	0.0207387	0.9113	0.9713
Cavities	0.057654	0.6855	0.9713
Oral_Infections_P_G	0.0278673	0.5479	0.9713
Current_dental_devices_NG_R	0.0242867	0.8618	0.9713
Nonantibiotic_oral_medications	0.0331092	0.3139	0.9713
Adenoids_or_tonsils_removed	0.0184838	0.9713	0.9713
Coffee_Consumption	0.0319723	0.3512	0.9713
Dietary_Restrictions	0.0210193	0.9103	0.9713
Toothpaste_Brand	0.0493794	0.8364	0.9713
Current_Toothbrush_Duration	0.0731957	0.9253	0.9713
Brushing_Teeth_Frequency	0.0618975	0.404	0.9713
Nearby_Toothbrush	0.0289577	0.4967	0.9713
Mouthwash_Frequency	0.0543474	0.6671	0.9713
Bathroom_Window	0.0292634	0.5189	0.9713
Window_Open_Frequency	0.0864055	0.6643	0.9713
Pets	0.0242192	0.7542	0.9713

## Sheet: toothbrush_metadata
Number	Participant_ID	Sample	Gender	Cavities	Oral_Infections_P_G	Current_dental_devices_NG_R	Nonantibiotic_oral_medications	Missing_teeth	Adenoids_or_tonsils_removed	Alcohol_Consumption	Coffee_Consumption	Dietary_Restrictions	Toothpaste_Brand	Current_Toothbrush_Duration	Brushing_Teeth_Frequency	Toothbrush_Location	Nearby_Toothbrush	Floss_Frequency	Mouthwash_Frequency	Bathroom_Window	Window_Open_Frequency	Pets
1	A2	SRR10744127	Female	1-5	Yes	None	No	No	No	At least weekly	Often	Yes	Other	<1 mo.	2x	Sink ledge	Yes	1-3x per wk	1-3x per wk	No	Never	No
2	A5	SRR10744126	Female	1-5	None	NA	Yes	No	No	At least weekly	Rare-never	None	Crest	>3 mo.	1x	Sink ledge	Yes	1-3x per wk	Less freq.	No	Never	No
3	A7	SRR10744115	Female	>5	None	NA	Yes	Yes	No	At least weekly	Often	None	Other	>3 mo.	2x	Cabinet/drawer	No	Daily	Less freq.	Yes	Weekly	No
4	A9	SRR10744104	Male	1-5	None	None	No	Yes	Yes	At least weekly	Rare-never	None	Colgate	1-2 mo.	2x	Cabinet/drawer	No	Daily	Daily	Yes	Weekly	No
5	A10	SRR10744097	Female	0	Yes	None	No	No	No	At least weekly	Often	None	Other	1-2 mo.	2x	Cabinet/drawer	Yes	1-3x per wk	1-3x per wk	Yes	Monthly	Yes
6	A11	SRR10744096	Female	1-5	Yes	None	No	No	No	At least weekly	Rare-never	None	Crest	>3 mo.	2x	Sink ledge	No	Daily	Daily	Yes	Daily	Yes
7	A16	SRR10744095	Male	>5	Yes	None	No	Yes	No	Less freq.	Often	None	Colgate	2-3 mo.	>2x	Cabinet/drawer	No	Daily	Daily	No	Never	Yes
8	A17	SRR10744094	Male	>5	None	None	No	Yes	Yes	At least weekly	Often	Yes	Other	>3 mo.	1x	Sink ledge	No	1-3x per wk	Daily	Yes	Weekly	Yes
9	A18	SRR10744093	Male	1-5	None	None	No	No	Yes	At least weekly	Often	None	Colgate	2-3 mo.	1x	NA	Yes	1-3x per wk	1-3x per wk	Yes	Daily	No
10	A19	SRR10744092	Female	>5	None	None	Yes	Yes	Yes	Less freq.	Rare-never	Yes	Other	<1 mo.	2x	Sink ledge	Yes	Daily	1-3x per wk	No	Never	No
11	A22	SRR10744125	Female	0	None	None	Yes	No	Yes	At least weekly	Often	Yes	Other	<1 mo.	2x	Sink ledge	Yes	1-3x per wk	Less freq.	No	Never	No
12	A23	SRR10744124	Male	0	None	None	Yes	No	Yes	At least weekly	Often	None	Colgate	1-2 mo.	1x	NA	No	Less freq.	Less freq.	Yes	Daily	Yes
13	B6	SRR10744123	Female	NA	None	Yes	Yes	No	No	Less freq.	Rare-never	None	Colgate	>3 mo.	2x	Sink ledge	Yes	Less freq.	Less freq.	No	Never	No
14	B8	SRR10744122	Female	>5	None	None	Yes	Yes	No	At least weekly	Often	None	Other	2-3 mo.	>2x	Sink ledge	No	1-3x per wk	Less freq.	No	Never	No
15	B12	SRR10744121	Male	1-5	Yes	Yes	Yes	No	No	Less freq.	Rare-never	None	Colgate	1-2 mo.	2x	Sink ledge	Yes	Daily	1-3x per wk	Yes	Monthly	No
16	B28	SRR10744120	Female	>5	None	None	Yes	No	No	Less freq.	Often	Yes	Other	2-3 mo.	1x	Cabinet/drawer	Yes	Less freq.	1-3x per wk	Yes	Weekly	Yes
17	B29	SRR10744119	Female	>5	None	Yes	Yes	No	No	At least weekly	Often	None	Other	>3 mo.	2x	Sink ledge	Yes	Daily	Daily	Yes	Weekly	No
18	B30	SRR10744118	Female	>5	None	None	Yes	No	Yes	At least weekly	Often	None	Colgate	>3 mo.	2x	Sink ledge	No	Daily	Less freq.	Yes	Weekly	Yes
19	B32	SRR10744117	Male	>5	Yes	None	No	No	No	At least weekly	Often	None	Crest	1-2 mo.	2x	NA	No	Daily	Daily	Yes	Monthly	No
20	B34	SRR10744116	Female	NA	None	None	No	No	No	Less freq.	Rare-never	None	Colgate	<1 mo.	2x	Sink ledge	No	Less freq.	Less freq.	No	Never	No
21	B35a	SRR10744114	Female	>5	None	Yes	Yes	No	No	At least weekly	Often	Yes	Crest	>3 mo.	2x	NA	No	Less freq.	Less freq.	NA	NA	Yes
22	B35b	SRR10744113	Female	>5	None	Yes	Yes	No	No	At least weekly	Often	Yes	Crest	>3 mo.	2x	Sink ledge	No	Less freq.	Less freq.	Yes	Weekly	Yes
23	B37	SRR10744112	Female	1-5	None	None	Yes	No	Yes	At least weekly	Often	None	Other	>3 mo.	2x	Sink ledge	No	Less freq.	Less freq.	Yes	Weekly	Yes
24	B39	SRR10744111	Female	>5	None	Yes	Yes	No	No	Less freq.	Rare-never	Yes	Other	1-2 mo.	>2x	Sink ledge	No	Daily	Less freq.	No	Never	Yes
25	B42	SRR10744110	Female	0	None	Yes	No	No	No	Less freq.	Rare-never	None	Crest	>3 mo.	>2x	Sink ledge	No	Daily	Less freq.	No	Never	Yes
26	B44	SRR10744109	Female	>5	None	NA	Yes	Yes	No	At least weekly	Often	None	Other	1-2 mo.	2x	Sink ledge	No	Daily	Less freq.	Yes	Monthly	No
27	B47	SRR10744108	Male	1-5	None	None	No	Yes	No	Less freq.	Often	None	Crest	<1 mo.	2x	Cabinet/drawer	No	Daily	Less freq.	Yes	Weekly	No
28	B49	SRR10744107	Female	>5	None	None	Yes	No	Yes	At least weekly	Often	None	Crest	1-2 mo.	2x	Cabinet/drawer	Yes	1-3x per wk	1-3x per wk	Yes	Weekly	Yes
29	B51	SRR10744106	Female	>5	None	None	No	No	No	Less freq.	Often	None	Colgate	1-2 mo.	2x	Cabinet/drawer	No	1-3x per wk	Less freq.	No	Never	No
30	C53	SRR10744105	Female	>5	Yes	None	No	Yes	Yes	Less freq.	Rare-never	None	Other	1-2 mo.	1x	Cabinet/drawer	No	1-3x per wk	Daily	Yes	Monthly	Yes
31	C54	SRR10744103	Male	1-5	None	Yes	No	No	No	Less freq.	Rare-never	None	Colgate	1-2 mo.	1x	Cabinet/drawer	No	1-3x per wk	Daily	Yes	Monthly	Yes
32	C57	SRR10744102	Female	>5	None	Yes	No	Yes	No	Less freq.	Rare-never	None	Crest	<1 mo.	1x	Sink ledge	No	Daily	Daily	No	Never	No
33	C60	SRR10744101	Male	1-5	None	Yes	No	No	No	Less freq.	Often	None	Crest	2-3 mo.	2x	Sink ledge	Yes	Daily	Daily	Yes	Daily	Yes
34	C62	SRR10744100	Male	1-5	Yes	Yes	Yes	No	No	At least weekly	Rare-never	None	Other	>3 mo.	2x	Sink ledge	No	Daily	Less freq.	Yes	Monthly	Yes
35	NC1	SRR10744099
36	NC2	SRR10744098

## Sheet: showerheads_metadata
Sample	Plate	gDNA ng/µl	City	State	Zip	PWS_ID	Country	Latitude	Longitude	Date.of.Sampling	Date.Received	pH	Total.Alkalinity	Total.Hardness	Free.Chlorine	Total.Chlorine	Nitrite	Nitrate	Total.Iron	Source.of.Household.Water	Showerhead.Installation.Time.Frame	Frequency.of.Household.Shower.Usage	Frequency.of.Showerhead.Cleaning	Showerhead.Cleaning.Solution	Showerhead.Material	Interior.Showerhead.Finish	Showerhead.System.Setup	Does.the.Showerhead.Have.a.Filter.	Showerhead.Spray.Pattern.Description	How.is.Water.Heated	Age.of.Hot.Water.Heater	Hot.Water.Heater.Flush.Frequency	Dust.Collection.Site	Sample.Type	EWG_waterservicepopulation	EWG_Barium	EWG_Bromodichloromethane	EWG_Bromoform	EWG_Chlorate	EWG_Chloroform	EWG_Chromium_hexavalent	EWG_Chromium_total	EWG_Dibromoacetic_acid	EWG_Dibromochloromethane	EWG_Dichloroacetic_acid	EWG_Fluoride	EWG_HAA5	EWG_Molybdenum	EWG_Nitrate
NTM00163	1	31.805	St. Louis Park	MN	55416	MN1270050	United States of America	44.94	-93.33	2016-09-21	2016-09-27	8.4	180	250	0	0.2	0	1	0.1	Municipal Water System	More than 6 Months Ago	5-9 times/week	Never	NA	Combination of Plastic/Metal	Chrome	Fixed/Permanent	No	Drenching Forced Spray Ideal For Rinsing Shampoo	Hot Water Heater	1-5 Years	Yearly	NA	Showerhead	45505	NA	0.000383333	NA	NA	0.000585	NA	7.82E-05	7.00E-04	0.000183333	0.0014	0.955	0.00265	0.001533333	0.093333333
NTM00217	1	11.966	Boone	NC	28607	NC0195010	United States of America	36.19	-81.67	2016-09-18	2016-09-27	6.2	120	120	0	0	2	0	0.15	Well-Water System	More than 6 Months Ago	1-4 times/week	Never	NA	Plastic	Do Not Know	Fixed/Permanent	No	Drenching Forced Spray Ideal For Rinsing Shampoo	Hot Water Heater	1-5 Years	Never	NA	Showerhead	18089	NA	0.005035714	NA	NA	0.024214286	4.25E-05	NA	NA	0.000421429	0.010142857	0.41	0.020142857	NA	NA
NTM00030	1	8.29	Beverly	MA	1915	MA3030001	United States of America	42.59	-70.88	2016-09-18	2016-09-27	6.2	80	120	0.5	0.5	0	0	0.1	Municipal Water System	More than 6 Months Ago	5-9 times/week	Never	NA	Metal	Chrome	Fixed/Permanent	Yes	Wide Coverage That Feels Like Drenching Rain	Hot Water Heater	>10 Years	Never	NA	Showerhead	85535	0.028	0.013	NA	NA	0.024	NA	NA	NA	0.0036	NA	0.72	0.02335375	NA	0.04
NTM00165	1	7.149	Janesville	WI	53548	WI1540127	United States of America	42.74	-89.15	2016-10-19	2016-10-25	7.2	180	120	0	0	0	10	0.15	Well-Water System	More than 6 Months Ago	1-4 times/week	Never	NA	Plastic	Chrome	Fixed/Permanent	No	Drenching Forced Spray Ideal For Rinsing Shampoo	Hot Water Heater	>10 Years	Never	NA	Showerhead	62720	NA	0.00136	0.001675	NA	0.00068	0.000545583	0.000330655	0.00063	0.002233333	NA	0.645333333	0.000805	NA	6.49
NTM00136	1	4.297	Ocala	FL	34481	FL3420922	United States of America	29.09	-82.27	2016-09-22	2016-09-27	6.8	180	50	0	0	0	2	0.15	Municipal Water System	More than 6 Months Ago	5-9 times/week	Never	NA	Combination of Plastic/Metal	Nickel	Fixed/Permanent	No	Wide Coverage That Feels Like Drenching Rain	Hot Water Heater	6-10 Years	Yearly	NA	Showerhead	50924	NA	NA	NA	0.105025	NA	0.00135	0.001625	NA	NA	NA	NA	0.0032	0.00125	1.65
NTM00236	1	2.649	Greensboro	NC	27409	NC0241010	United States of America	36.06	-79.9	2016-09-18	2016-10-04	6.2	60	120	0	0	0	1	0.15	Municipal Water System	More than 6 Months Ago	14+ times/week	Never	NA	Combination of Plastic/Metal	Nickel	Fixed/Permanent	No	Multiple Interchangeable Spray Patterns	Hot Water Heater	6-10 Years	Every Few Years	NA	Showerhead	277080	NA	0.0085	NA	0.3115625	0.039041667	0.000111875	0.000124138	0.0001875	0.001229167	0.0185	0.2565	0.034229167	NA	NA
NTM00067	1	2.269	King	NC	27021	NC0285010	United States of America	36.37	-80.32	2016-10-01	2016-10-06	6.2	120	250	0	0	0	1	0.075	Well-Water System	More than 6 Months Ago	5-9 times/week	Never	NA	Combination of Plastic/Metal	Copper	Fixed/Permanent	No	Wide Coverage That Feels Like Drenching Rain	Hot Water Heater	1-5 Years	Never	NA	Showerhead	20490	NA	0.00546875	NA	0.149	0.0411375	4.04E-05	NA	0.000325	8.13E-05	0.015125	0.214	0.04108125	NA	NA
NTM00062	1	1.762	Pleasantville	NY	10570	NY5903455	United States of America	41.13	-73.77	2016-10-16	2016-10-25	6.2	80	120	0	0	0	2	0.15	Municipal Water System	More than 6 Months Ago	10-13 times/week	Never	NA	Metal	Nickel	Fixed/Permanent	No	Multiple Interchangeable Spray Patterns	Hot Water Heater	>10 Years	Every Few Years	NA	Showerhead	10214	0.0084	0.002237	NA	NA	0.009393636	5.80E-05	NA	NA	0.000688955	0.00313	0.74	0.0058625	NA	0.266666667
NTM00035	1	0.621	Jefferson Hills	PA	15025	PA5020039	United States of America	40.32	-79.96	2016-10-13	2016-10-25	6.2	180	120	0	0.5	1	0	1.5	Municipal Water System	Within the Last 6 Months	5-9 times/week	Never	NA	Combination of Plastic/Metal	Do Not Know	Fixed/Permanent	Yes	Multiple Interchangeable Spray Patterns	Hot Water Heater	Do Not Know	Do Not Know	NA	Showerhead	507675	NA	0.01671875	0.0014875	0.179375	0.031072917	0.000344375	0.000307692	NA	0.008670833	NA	0.62	0.01365	0.00015	0.680714286
NTM00410	1	0.621	Astoria	NY	11103	NY7003493	United States of America	40.76	-73.92	2016-10-15	2016-10-26	6.2	40	120	0	0	0	0	0.15	Municipal Water System	More than 6 Months Ago	5-9 times/week	Never	NA	Plastic	Chrome	Fixed/Permanent	No	Wide Coverage That Feels Like Drenching Rain	Hot Water Heater	6-10 Years	Do Not Know	NA	Showerhead	8954086	NA	0.00465	NA	0.021733333	0.0308875	4.13E-05	0.000111333	NA	NA	0.0135825	NA	0.0317	NA	0.217754717
NTM00395	1	0.557	Morrisville	NC	27560	NC0392020	United States of America	35.83	-78.84	2016-09-20	2016-10-17	6.2	120	120	0	2	0	0	0.07	Municipal Water System	More than 6 Months Ago	10-13 times/week	Never	NA	Metal	Do Not Know	Fixed/Permanent	Yes	Drenching Forced Spray Ideal For Rinsing Shampoo	Hot Water Heater	1-5 Years	Do Not Know	NA	Showerhead	145000	NA	0.013028125	0.001190625	0.108875	0.014503125	1.50E-05	NA	0.001084375	0.00841875	0.006503125	0.78	0.0107	NA	NA
NTM00265	2	85.085	Okemos	MI	48864	MI0004260	United States of America	42.71	-84.43	2016-09-19	2016-09-26	6.8	80	250	0	0	0.3	5	0.15	Municipal Water System	More than 6 Months Ago	1-4 times/week	Never	NA	Combination of Plastic/Metal	No Finish	Fixed/Permanent	No	Wide Coverage That Feels Like Drenching Rain	Hot Water Heater	>10 Years	Yearly	NA	Showerhead	39685	NA	NA	NA	0.1055	NA	0.0003425	0.00045	NA	NA	NA	NA	NA	0.005275	NA
NTM00470	2	23.703	Summerville	SC	29485	SC1810003	United States of America	32.94	-80.15	2016-09-21	2016-09-26	6.2	40	120	0	0.5	0	2	0.3	Municipal Water System	More than 6 Months Ago	1-4 times/week	Never	NA	Combination of Plastic/Metal	Do Not Know	Fixed/Permanent	No	Wide Coverage That Feels Like Drenching Rain	Hot Water Heater	>10 Years	Never	NA	Showerhead	61040	NA	0.010182188	0.000260313	NA	0.010930313	5.05E-05	0.00015375	0.001416875	0.004800625	0.019952813	NA	0.03104875	0.0005875	NA
NTM00446	2	5.313	Redlands	CA	92373	CA3610037	United States of America	34.05	-117.22	2016-09-15	2016-10-03	6.8	180	120	0.5	0	0.05	2	0.15	Municipal Water System	Within the Last 6 Months	5-9 times/week	Never	NA	Combination of Plastic/Metal	No Finish	Fixed Showerhead w/ Additional Handheld Unit	Yes	Multiple Interchangeable Spray Patterns	Hot Water Heater	1-5 Years	Do Not Know	NA	Showerhead	80000	NA	0.005033333	0.00135641	0.078769231	0.008812821	0.001696064	0.00059898	0.00099697	0.00414359	0.004987879	0.88	0.011945455	0.004882692	2.003893452
NTM00177	2	5.123	Raleigh	NC	27612	NC0392010	United States of America	35.83	-78.68	2016-09-24	2016-09-28	7	50	120	0.7	0.75	0.3	0	0.15	Municipal Water System	Do Not Know	5-9 times/week	Never	NA	Combination of Plastic/Metal	Do Not Know	Fixed/Permanent	Yes	Multiple Interchangeable Spray Patterns	Hot Water Heater	6-10 Years	Never	NA	Showerhead	521839	NA	0.005799796	NA	0.230625	0.016247959	5.60E-05	NA	0.0003125	0.002432041	0.010152083	0.735	0.014152083	NA	NA
NTM00075	2	3.157	Fort Worth	TX	76116	TX2200012	United States of America	32.74	-97.42	2015-09-18	2016-09-22	7	180	120	0	3	0	1	0.2	Municipal Water System	More than 6 Months Ago	1-4 times/week	Never	NA	Plastic	No Finish	Fixed/Permanent	Do Not know	Drenching Forced Spray Ideal For Rinsing Shampoo	Hot Water Heater	Do Not Know	Do Not Know	NA	Showerhead	748450	0.0592	0.003498302	0.000781321	0.19578125	0.004327736	5.39E-05	0.0003614	0.0006375	0.002955094	0.00560625	0.3816	0.0085625	0.0018125	0.364777778
NTM00473	2	2.967	Mackinaw City	MI	49701	MI0003980	United States of America	45.78	-84.73	2016-09-23	2016-09-28	7	240	25/425	0	0	0	1	0.6	Municipal Water System	More than 6 Months Ago	5-9 times/week	Never	NA	Combination of Plastic/Metal	Do Not Know	Fixed/Permanent	Do Not Know	Drenching Forced Spray Ideal For Rinsing Shampoo	Hot Water Heater	6-10 Years	Never	NA	Showerhead	897	NA	NA	NA	NA	0.0047	NA	NA	NA	NA	0.002	0.215	0.004	NA	0.175
NTM00340	2	2.27	Cape Coral	FL	33993	FL5360325	United States of America	26.66	-81.98	2016-09-18	2016-09-29	6.8	240	120	0	0	0	1	0	Well-Water System	More than 6 Months Ago	5-9 times/week	Once a Month	Water	Metal	Chrome	Fixed/Permanent	No	Wide Coverage That Feels Like Drenching Rain	Hot Water Heater	Do Not Know	Do Not Know	NA	Showerhead	128669	NA	NA	NA	0.294285714	NA	8.50E-05	0.000146154	NA	NA	NA	NA	0.00378625	NA	0.01
NTM00151	2	1.953	Wichita	KS	67209	KS2017308	United States of America	37.66	-97.46	2016-09-24	2016-09-28	6.8	180	120	0	1	0	5	0.15	Municipal Water System	Within the Last 6 Months	5-9 times/week	Never	NA	Combination of Plastic/Metal	No Finish	Fixed/Permanent	Yes	Multiple Interchangeable Spray Patterns	Hot Water Heater	1-5 Years	Never	NA	Showerhead	388413	0.063	0.008558333	0.003097917	NA	0.006891667	4.62E-05	0.000231667	0.002982292	0.01055	0.005043333	0.3	0.010495833	0.002016667	0.605
NTM00499	2	1.889	Winston Salem	NC	27104	NC0234010	United States of America	36.1	-80.3	2016-09-23	2016-09-28	6	120	250	0.25	0.5	0	1	0.15	Municipal Water System	More than 6 Months Ago	14+ times/week	Never	NA	Combination of Plastic/Metal	No Finish	Fixed/Permanent	No	Wide Coverage That Feels Like Drenching Rain	Hot Water Heater	Do Not Know	Never	NA	Showerhead	312773	NA	0.007958333	NA	0.1295	0.040854167	5.23E-05	NA	NA	0.000770833	0.016314583	0.446666667	0.029545833	NA	NA
NTM00388	2	1.065	Chapel Hill	NC	27516	NC0368010	United States of America	35.93	-79.07	2016-09-26	2016-09-28	6.2	150	50	0	3	0	0	0.075	Municipal Water System	More than 6 Months Ago	14+ times/week	Never	NA	Metal	Do Not Know	Fixed/Permanent	No	Drenching Forced Spray Ideal For Rinsing Shampoo	Hot Water Heater	1-5 Years	Never	NA	Showerhead	83300	NA	0.00554375	NA	0.44	0.013575	4.00E-05	NA	NA	0.001759375	0.008696875	0.7	0.012428125	NA	NA
NTM00269	2	1.001	Lake Linden	MI	49945	MI0003720	United States of America	47.16	-88.4	2016-09-20	2016-09-29	6.8	120	120	0	0	0	0	0.15	Well-Water System	More than 6 Months Ago	5-9 times/week	Never	NA	Combination of Plastic/Metal	No Finish	Fixed/Permanent	No	Multiple Interchangeable Spray Patterns	Hot Water Heater	>10 Years	Do Not Know	NA	Showerhead	NA	NA	NA	NA	NA	NA	NA	NA	NA	NA	NA	NA	NA	NA	NA
NTM00436	2	0.811	Washington	DC	20003	DC0000002	United States of America	38.88	-76.99	2016-09-27	2016-09-29	6.2	120	120	0	4	0	0	0	Municipal Water System	More than 6 Months Ago	5-9 times/week	Never	NA	Combination of Plastic/Metal	Do Not Know	Fixed/Permanent	Yes	Wide Coverage That Feels Like Drenching Rain	Electric Tankless Water Heater	6-10 Years	Do Not Know	NA	Showerhead	632323	NA	0.01112	4.57E-05	0.260625	0.023956191	8.63E-05	0.000105625	0.00036875	0.003166667	0.012766667	NA	0.0267125	0.00028125	NA
NTM00014	3	101.337	Raleigh	NC	27610	NC0392010	United States of America	35.73	-78.45	2016-12-14	2016-12-21	6.5	160	120	0	0	NA	1	0.1	Well-Water System	More than 6 Months Ago	1-4 times/week	Never	NA	Combination of Plastic/Metal	Do Not Know	Fixed/Permanent	No	Drenching Forced Spray Ideal For Rinsing Shampoo	Propane Tankless Water Heater	>10 Years	NA	NA	Showerhead	521839	NA	0.005799796	NA	0.230625	0.016247959	5.60E-05	NA	0.0003125	0.002432041	0.010152083	0.735	0.014152083	NA	NA
NTM00640	3	49.489	Davis	CA	95618	CA5710001	United States of America	38.56	-121.72	2016-12-15	2016-12-21	6.5	120	250	0	0	0	0	0	Municipal Water System	More than 6 Months Ago	1-4 times/week	Never	NA	Metal	Do Not Know	Fixed/Permanent	Do Not Know	Wide Coverage That Feels Like Drenching Rain	Hot Water Heater	1-5 Years	Never	NA	Showerhead	67298	0.092352941	NA	NA	0.15625	NA	0.016130233	0.022108621	NA	NA	NA	0.174117647	NA	0.0023375	4.113953158
NTM01080	3	29.904	Mechanicsburg	PA	17050	PA7210029	United States of America	40.26	-76.99	2017-03-06	2017-03-10	7.5	200	425	0	0	1	0	0.1	Well-Water System	More than 6 Months Ago	5-9 times/week	Never	NA	Combination of Plastic/Metal	No Finish	Fixed/Permanent	No	Multiple Interchangeable Spray Patterns	Hot Water Heater	>10 Years	Never	NA	Showerhead	93368	NA	0.005709375	NA	0.0325	0.01925625	0.0002075	0.000219231	NA	0.00146875	NA	0.66	0.01321875	3.00E-04	2.96
NTM00532	3	29.714	Ben Lomond	CA	95005	CA4410010	United States of America	37.09	-122.09	2016-12-14	2016-12-29	6.2	180	120	0	0	0	2	0	Well-Water System	More than 6 Months Ago	5-9 times/week	Never	NA	Plastic	No Finish	Fixed/Permanent	Yes	Multiple Interchangeable Spray Patterns	Hot Water Heater	>10 Years	Do Not Know	NA	Showerhead	94887	NA	0.01523	0.0009375	0.239238095	0.0217925	1.97E-05	NA	0.001146875	0.0084275	0.00853125	0.178888889	0.0315625	0.001957143	2.50E-05
NTM00344	3	10.001	Raleigh	NC	27613	NC0392010	United States of America	35.93	-78.69	2017-01-27	2017-02-07	6.2	80	120	0	0	0.15	0	0.15	Well-Water System	More than 6 Months Ago	5-9 times/week	Never	NA	Combination of Plastic/Metal	Chrome	Fixed Showerhead w/ Additional Handheld Unit	No	Drenching Forced Spray Ideal For Rinsing Shampoo	Hot Water Heater	>10 Years	Never	NA	Showerhead	521839	NA	0.005799796	NA	0.230625	0.016247959	5.60E-05	NA	0.0003125	0.002432041	0.010152083	0.735	0.014152083	NA	NA
NTM00208	3	8.227	Fallston	MD	21047	MD0120003	United States of America	39.53	-76.42	2017-02-28	2017-03-06	6.8	180	50	0	0	0	5	0.15	Well-Water System	More than 6 Months Ago	5-9 times/week	Never	NA	Combination of Plastic/Metal	Do Not Know	Fixed/Permanent	Yes	Multiple Interchangeable Spray Patterns	Hot Water Heater	<1 Year	Never	NA	Showerhead	13200	NA	0.000630769	NA	0.193833333	0.002883077	0.000100833	5.00E-04	NA	9.23E-05	NA	0.61	NA	NA	2.855
NTM00317	3	3.6	Averill Park	NY	12018	NY4100050	United States of America	42.66	-73.53	2016-12-31	2017-01-10	6.8	120	120	0	0	2	0	0.15	Well-Water System	More than 6 Months Ago	14+ times/week	Never	NA	Combination of Plastic/Metal	Brass	Fixed/Permanent	No	Drenching Forced Spray Ideal For Rinsing Shampoo	Hot Water Heater	>10 Years	Never	NA	Showerhead	112999	NA	NA	NA	0.161875	NA	0.000118325	0.0003421	NA	NA	NA	NA	NA	NA	NA
NTM01163	3	3.536	Beverly	MA	1915	MA3030001	United States of America	42.56	-70.87	2017-03-14	2017-03-23	6.2	100	120	0	0	0	0	0.15	Municipal Water System	More than 6 Months Ago	14+ times/week	Never	NA	Combination of Plastic/Metal	Do Not Know	Fixed/Permanent	Yes	Drenching Forced Spray Ideal For Rinsing Shampoo	Hot Water Heater	>10 Years	Every Few Years	NA	Showerhead	85535	0.028	0.013	NA	NA	0.024	NA	NA	NA	0.0036	NA	0.72	0.02335375	NA	0.04
NTM00502	3	3.156	Santa Monica	CA	90402	CA1910146	United States of America	34.03	-118.51	2017-01-02	2017-01-11	6.8	180	250	0	0.5	1	0	0.15	Municipal Water System	More than 6 Months Ago	5-9 times/week	Never	NA	Combination of Plastic/Metal	Do Not Know	Fixed/Permanent	Yes	Fine Misting of Water (Low Flow)	Hot Water Heater	6-10 Years	Never	NA	Showerhead	92185	NA	0.0045	0.003408333	0.333	0.005708333	0.000512	0.000644	0.001071429	0.005375	0.002528571	NA	0.005264286	0.00275	NA
NTM00262	3	2.649	Brooklyn	NY	11215	NY7003493	United States of America	40.68	-73.98	2017-01-31	2017-02-07	6	30	200?	0	0	0	0	0.05	Municipal Water System	More than 6 Months Ago	14+ times/week	Never	NA	Combination of Plastic/Metal	Do Not Know	Fixed/Permanent	Yes	Multiple Interchangeable Spray Patterns	Hot Water Heater	6-10 Years	Do Not Know	NA	Showerhead	8954086	NA	0.00465	NA	0.021733333	0.0308875	4.13E-05	0.000111333	NA	NA	0.0135825	NA	0.0317	NA	0.217754717
NTM01460	3	2.586	Arlington	VA	22203	VA6013010	United States of America	38.87	-77.12	2017-03-19	2017-03-23	7.2	120	25/425	0	0.5	0	1	0.15	Municipal Water System	More than 6 Months Ago	5-9 times/week	Never	NA	Combination of Plastic/Metal	Chrome	Fixed Showerhead w/ Additional Handheld Unit	No	Drenching Forced Spray Ideal For Rinsing Shampoo	Hot Water Heater	>10 Years	Never	NA	Showerhead	215000	NA	0.01623125	NA	0.2825	0.031275	9.18E-05	0.000265	0.00063125	0.0049375	0.01335625	NA	0.02471875	4.00E-04	NA
NTM00398	3	1.191	Raleigh	NC	27604	NC0392010	United States of America	35.8	-78.61	2017-01-29	2017-02-07	6.2	80	120	0	2	0	5	0.15	Municipal Water System	More than 6 Months Ago	5-9 times/week	Never	NA	Plastic	Do Not Know	Fixed Showerhead w/ Additional Handheld Unit	No	Wide Coverage That Feels Like Drenching Rain	Hot Water Heater	<1 Year	Never	NA	Showerhead	521839	NA	0.005799796	NA	0.230625	0.016247959	5.60E-05	NA	0.0003125	0.002432041	0.010152083	0.735	0.014152083	NA	NA
NTM01391	3	1.064	Paw Paw	MI	49079	MI0005210	United States of America	42.27	-85.84	2017-03-04	2017-03-10	6.9	240	25	0	0	0	0	0.15	Well-Water System	More than 6 Months Ago	5-9 times/week	Never	NA	Plastic	No Finish	Fixed/Permanent	Do Not Know	Wide Coverage That Feels Like Drenching Rain	Hot Water Heater	<1 Year	Never	NA	Showerhead	3534	NA	NA	NA	NA	NA	NA	NA	NA	NA	NA	NA	NA	NA	NA
NTM01145	3	0.747	Washington DC	DC	20003	DC0000002	United States of America	38.89	-76.99	2017-03-05	2017-03-09	6.8	120	120	0	0.5	0	1	0	Municipal Water System	More than 6 Months Ago	10-13 times/week	Never	NA	Combination of Plastic/Metal	Do Not Know	Fixed/Permanent	Do Not Know	Multiple Interchangeable Spray Patterns	Hot Water Heater	<1 Year	Do Not Know	NA	Showerhead	632323	NA	0.01112	4.57E-05	0.260625	0.023956191	8.63E-05	0.000105625	0.00036875	0.003166667	0.012766667	NA	0.0267125	0.00028125	NA
NTM00200	3	0.684	Raleigh	NC	27613	NC0392010	United States of America	35.94	-78.71	2016-12-29	2017-01-09	6.2	80	50	0.5	1	0	20	0.15	Well-Water System	More than 6 Months Ago	10-13 times/week	Never	NA	Combination of Plastic/Metal	Do Not Know	Fixed Showerhead w/ Additional Handheld Unit	Do Not Know	Drenching Forced Spray Ideal For Rinsing Shampoo	Hot Water Heater	6-10 Years	Never	NA	Showerhead	521839	NA	0.005799796	NA	0.230625	0.016247959	5.60E-05	NA	0.0003125	0.002432041	0.010152083	0.735	0.014152083	NA	NA
NTM00635	3	0.684	Chico	CA	95928	CA0410002	United States of America	39.74	-121.81	2016-11-06	2017-02-06	6.8	180	120	0	0.5	0	1.5	0	Municipal Water System	More than 6 Months Ago	1-4 times/week	Never	NA	Combination of Plastic/Metal	Do Not Know	Fixed/Permanent	Do Not Know	Wide Coverage That Feels Like Drenching Rain	Hot Water Heater	>10 Years	Do Not Know	NA	Showerhead	100435	0.002856565	3.01E-06	5.59E-06	0.078755319	0.000252707	0.002060972	0.000970546	NA	2.40E-06	NA	NA	NA	NA	2.380105675
NTM00644	3	0.621	Sunnyvale	CA	94087	CA4310014	United States of America	37.36	-122.04	2016-12-03	2016-12-12	7.2	120	120	0	0	0.15	2	0	Municipal Water System	More than 6 Months Ago	10-13 times/week	Never	NA	Metal	Do Not Know	Fixed/Permanent	No	Drenching Forced Spray Ideal For Rinsing Shampoo	Hot Water Heater	6-10 Years	Every Few Years	NA	Showerhead	147055	0.078333333	0.008586842	0.007857895	0.112583333	0.011160526	0.0009055	0.000623056	0.006175	0.014384211	0.007209375	0.141666667	0.01855	0.001145833	3.087933333
NTM01125	4	13.107	No Sutton	NH	3260	NH1721010	United States of America	43.37	-71.95	2017-03-12	2017-03-28	6.2	80	120	0	0	0	0.15	0.15	Well-Water System	More than 6 Months Ago	5-9 times/week	Never	NA	Combination of Plastic/Metal	Chrome	Fixed/Permanent	Yes	Drenching Forced Spray Ideal For Rinsing Shampoo	Hot Water Heater	<1 Year	Never	NA	Showerhead	NA	NA	NA	NA	NA	NA	NA	NA	NA	NA	NA	NA	NA	NA	NA
NTM01422	4	11.269	Wingo	KY	42088	KY0420475	United States of America	36.59	-88.74	2017-03-14	2017-03-27	6.8	80	50	0	0	0	1	0.15	Well-Water System	More than 6 Months Ago	5-9 times/week	Once a Year	Bleach and Water	Combination of Plastic/Metal	Do Not Know	Fixed/Permanent	No	Multiple Interchangeable Spray Patterns	Hot Water Heater	1-5 Years	Never	NA	Showerhead	965	NA	NA	NA	NA	NA	NA	0.0026	NA	NA	NA	0.6	NA	NA	NA
NTM01028	4	5.438	Naches	WA	98937	WA5358100	United States of America	46.82	-120.94	2017-03-17	2017-03-21	6.8	80	120	0	0	0	1	0.2	Well-Water System	More than 6 Months Ago	5-9 times/week	Never	NA	Metal	Chrome/Brass	Fixed/Permanent	No	Wide Coverage That Feels Like Drenching Rain	Hot Water Heater	>10 Years	Never	NA	Showerhead	805	NA	NA	NA	NA	NA	NA	NA	NA	NA	NA	NA	NA	NA	0.6
NTM00153	4	3.473	Raleigh	NC	27612	NC0392010	United States of America	35.84	-78.7	2016-11-26	2016-12-01	6.2	160	250	0	0	NA	1	0.15	Well-Water System	More than 6 Months Ago	5-9 times/week	Never	NA	Plastic	Do Not Know	Fixed/Permanent	Yes	Drenching Forced Spray Ideal For Rinsing Shampoo	Hot Water Heater	>10 Years	Never	NA	Showerhead	521839	NA	0.005799796	NA	0.230625	0.016247959	5.60E-05	NA	0.0003125	0.002432041	0.010152083	0.735	0.014152083	NA	NA
NTM00641	4	2.712	Livingston	CA	95334	CA2410004	United States of America	37.38	-120.68	2016-11-05	2016-11-09	7.2	120	120	0	0	3	0	0	Well-Water System	More than 6 Months Ago	5-9 times/week	Never	NA	Plastic	Do Not Know	Fixed Showerhead w/ Additional Handheld Unit	No	Multiple Interchangeable Spray Patterns	Hot Water Heater	>10 Years	Every Few Years	NA	Showerhead	14894	0.086666667	NA	0.001695652	0.048227273	NA	0.000244903	0.000246579	9.00E-04	0.000382609	NA	NA	0.000423684	0.004418182	3.1321035
NTM00609	4	1.508	Fallon	NV	89406	NV0000045	United States of America	39.48	-118.85	2016-11-13	2016-11-17	6.8	120	120	0	0	0	1	0	Well-Water System	More than 6 Months Ago	10-13 times/week	Never	NA	Combination of Plastic/Metal	Chrome	Fixed/Permanent	No	Drenching Forced Spray Ideal For Rinsing Shampoo	Hot Water Heater	6-10 Years	Never	NA	Showerhead	8500	NA	NA	0.013	NA	NA	NA	5.00E-04	0.004	0.0029	NA	0.6	0.004	NA	0.37
NTM00489	4	1.254	King George	VA	22485	VA6099295	United States of America	38.32	-77.22	2016-09-24	2016-11-15	6.8	80	50	0	0	0	0	0.15	Well-Water System	More than 6 Months Ago	14+ times/week	Never	NA	Plastic	Do Not Know	Fixed Showerhead w/ Additional Handheld Unit	No	Multiple Interchangeable Spray Patterns	Hot Water Heater	>10 Years	Never	NA	Showerhead	3129	0.012666667	NA	NA	NA	NA	NA	NA	NA	NA	NA	0.98	NA	NA	NA
NTM00100	4	0.874	South Portland	ME	4106	ME0091300	United States of America	43.63	-70.25	2017-01-19	2017-01-24	6.2	30	120	0	0.5	0	0	0.075	Municipal Water System	More than 6 Months Ago	5-9 times/week	Never	NA	Metal	Copper	Fixed/Permanent	No	Drenching Forced Spray Ideal For Rinsing Shampoo	Hot Water Heater	6-10 Years	Never	NA	Showerhead	136945	0.003	NA	NA	0.090375	NA	5.65E-05	8.29E-05	NA	NA	NA	0.672307692	0.008875	NA	0.1
NTM00537	4	0.557	Grassy	MO	63751	MO4010422	United States of America	37.32	-90.06	2016-12-05	2016-12-13	7.2	240	250	0.2	0	0	5	0	Well-Water System	More than 6 Months Ago	10-13 times/week	Never	NA	Metal	Do Not Know	Fixed/Permanent	No	Fine Misting of Water (Low Flow)	Hot Water Heater	6-10 Years	Never	NA	Showerhead	146	0.0345	NA	NA	NA	NA	NA	0.00308	NA	NA	NA	NA	NA	NA	NA
NTM00194	5	95.696	Durham	NC	27705	NC0332010	United States of America	36.01	-78.92	2016-11-07	2016-11-10	6	6	120	0	0	1	5	0.15	Municipal Water System	More than 6 Months Ago	5-9 times/week	Never	NA	Combination of Plastic/Metal	Do Not Know	Fixed/Permanent	Do Not Know	Multiple Interchangeable Spray Patterns	Hot Water Heater	<1 Year	Never	NA	Showerhead	265472	NA	0.00703125	NA	0.141	0.0335625	1.77E-05	9.29E-06	NA	0.000670833	0.0136375	0.55	0.0258125	NA	NA
NTM00281	5	43.975	Lake Worth	FL	33460	FL4500773	United States of America	26.61	-80.05	2016-10-30	2016-11-08	7.2	120	120	0	0	0	2	0.15	Municipal Water System	More than 6 Months Ago	5-9 times/week	Never	NA	Combination of Plastic/Metal	Do Not Know	Fixed/Permanent	No	Fine Misting of Water (Low Flow)	Hot Water Heater	>10 Years	Never	NA	Showerhead	40000	NA	NA	NA	0.51675	NA	0.00018125	0.000712857	NA	NA	NA	NA	0.0108875	NA	NA
NTM00433	5	24.643	Cape Elizabeth	ME	4107	ME0091300	United States of America	43.56	-70.2	2016-11-05	2016-11-10	6.2	40	50	0	0	0	2	0	Municipal Water System	More than 6 Months Ago	5-9 times/week	Never	NA	Combination of Plastic/Metal	Chrome	Fixed/Permanent	Yes	Multiple Interchangeable Spray Patterns	Hot Water Heater	>10 Years	Do Not Know	NA	Showerhead	136945	0.003	NA	NA	0.090375	NA	5.65E-05	8.29E-05	NA	NA	NA	0.672307692	0.008875	NA	0.1
NTM00978	5	16.467	Washburn	WI	54891	WI8040132	United States of America	46.7	-90.98	2017-03-11	2017-03-14	6.2	80	120	0	0	0	0	0.15	Well-Water System	Do Not Know	5-9 times/week	Never	NA	Combination of Plastic/Metal	Chrome	Fixed/Permanent	Yes	Multiple Interchangeable Spray Patterns	Hot Water Heater	6-10 Years	Never	NA	Showerhead	2280	NA	NA	NA	NA	NA	NA	0.00246	NA	NA	NA	NA	NA	NA	0.1
NTM00060	5	7.846	Blacksburg	VA	24060	VA1121052	United States of America	37.22	-80.39	2016-09-17	2016-09-22	6.5	100	120	0	2	0	1	0.1	Municipal Water System	More than 6 Months Ago	14+ times/week	Never	NA	Metal	Nickel	Fixed/Permanent	No	Drenching Forced Spray Ideal For Rinsing Shampoo	Hot Water Heater	Do Not Know	Never	NA	Showerhead	36077	NA	0.00436875	NA	0.0027875	0.0286875	6.49E-05	0.0001525	NA	0.0001875	0.0213125	NA	0.0364375	NA	NA
NTM00261	5	6.832	Haslett	MI	48840	MI0004260	United States of America	42.77	-84.41	2016-09-17	2016-09-20	6.8	80	120	0	0	0	0	0.15	Municipal Water System	More than 6 Months Ago	10-13 times/week	Never	NA	Combination of Plastic/Metal	No Finish	Fixed/Permanent	No	Drenching Forced Spray Ideal For Rinsing Shampoo	Hot Water Heater	>10 Years	Never	NA	Showerhead	39685	NA	NA	NA	0.1055	NA	0.0003425	0.00045	NA	NA	NA	NA	NA	0.005275	NA
NTM00383	5	5.881	Round Rock	TX	78664	TX2460003	United States of America	30.5	-97.65	2016-09-25	2016-11-04	6.8	240	120	0	0.5	1	0	0.15	Municipal Water System	More than 6 Months Ago	10-13 times/week	Never	NA	Combination of Plastic/Metal	Do Not Know	Fixed/Permanent	No	Multiple Interchangeable Spray Patterns	Hot Water Heater	>10 Years	Never	NA	Showerhead	103278	0.0408	0.016276471	0.003623529	0.01055	0.015138235	3.94E-05	1.74E-05	0.003890625	0.012279412	0.009009375	0.24	0.01935	0.001832	1.055
NTM00576	5	5.248	Seattle	WA	98136	WA5377050	United States of America	47.55	-122.39	2016-11-05	2016-11-09	6.6	50	120	0	0	0	0	0.1	Municipal Water System	Within the Last 6 Months	5-9 times/week	Never	NA	Plastic	Brass	Fixed/Permanent	No	Multiple Interchangeable Spray Patterns	Hot Water Heater	>10 Years	Every Few Years	NA	Showerhead	678000	NA	0.002891	NA	0.016125	0.037011	0.0001155	0.00027087	2.94E-05	0.000250816	0.014447292	NA	0.035268104	NA	0.02825
NTM00399	5	5.184	Zimmerman	MN	55398	MN1710006	United States of America	45.45	-93.63	2016-11-01	2016-11-07	6.8	180	250	0	0	1	0	0	Well-Water System	More than 6 Months Ago	14+ times/week	Never	NA	Plastic	No Finish	Fixed/Permanent	Yes	Multiple Interchangeable Spray Patterns	Hot Water Heater	1-5 Years	Never	NA	Showerhead	5228	NA	0.0054	NA	NA	0.019	NA	NA	NA	0.0011	0.0083	1.03	0.0165	NA	NA
NTM00116	5	5.184	Geneva	NY	14456	NY3401156	United States of America	42.82	-76.94	2016-11-02	2016-11-10	6.8	240	50	0	0	0	2	0.075	Well-Water System	More than 6 Months Ago	10-13 times/week	Never	NA	Combination of Plastic/Metal	Do Not Know	Fixed Showerhead w/ Additional Handheld Unit	No	Fine Misting of Water (Low Flow)	Hot Water Heater	6-10 Years	Every Few Years	NA	Showerhead	14284	0.0298	0.02145	0.00925	0.0388875	0.0115625	1.81E-05	0.000218571	0.0057125	0.027875	0.0050375	0.61	0.01675	NA	0.479
NTM00175	5	4.741	Cedar	MN	55011	MN1020039	United States of America	45.36	-93.14	2016-09-18	2016-09-22	6.8	120	250	0	0	1	0	0.15	Well-Water System	More than 6 Months Ago	1-4 times/week	Never	NA	Metal	Chrome	Fixed/Permanent	Yes	Multiple Interchangeable Spray Patterns	Hot Water Heater	1-5 Years	Never	NA	Showerhead	516	NA	0.0061	NA	NA	0.0068	NA	NA	0.0014	0.0037	0.0035	NA	0.0073	NA	NA
NTM00357	5	4.677	Sandy Springs	MD	20860	MD0150005	United States of America	39.13	-77.03	2016-09-16	2016-09-20	< 6.2	50	425	0	0	0	2	0.3	Well-Water System	More than 6 Months Ago	14+ times/week	Never	NA	Metal	Bronze	Fixed/Permanent	No	Wide Coverage That Feels Like Drenching Rain	Hot Water Heater	>10 Years	Never	NA	Showerhead	1800000	0.028357692	0.006109444	0.000166667	0.0111875	0.01252	0.000111438	9.11E-05	NA	0.002377778	NA	0.683730769	NA	NA	1.200708333
NTM00321	5	4.234	Scottsville	VA	24590	VA5029085	United States of America	37.81	-78.49	2017-03-09	2017-03-14	6.2	80	120	0	0	0	0	0.15	Municipal Water System	Do Not Know	5-9 times/week	Never	NA	Combination of Plastic/Metal	Brass	Fixed/Permanent	No	Multiple Interchangeable Spray Patterns	Hot Water Heater	1-5 Years	Never	NA	Showerhead	5763	NA	0.0052	NA	NA	0.048	NA	NA	NA	0.000183333	0.016275	0.910769231	0.040875	NA	NA
NTM00025	5	3.79	Grove City	PA	16127	PA6430040	United States of America	41.11	-80.11	2016-09-14	2016-09-20	7.2	180	250	0	0	0	0	0.3	Well-Water System	More than 6 Months Ago	14+ times/week	Never	NA	Plastic	Do Not Know	Fixed Showerhead w/ Additional Handheld Unit	No	Wide Coverage That Feels Like Drenching Rain	Hot Water Heater	>10 Years	Never	NA	Showerhead	8322	0.165	0.00398	0.003735	0.1241885	0.00189	NA	NA	NA	0.00661	NA	0.285	0.011	NA	0.15
NTM00033	5	3.536	Franklin	IN	46131	IN5241005	United States of America	39.4	-86.02	2016-10-30	2016-11-02	7.2	120	120	0	0	0	0	0.1	Well-Water System	More than 6 Months Ago	14+ times/week	Never	NA	Combination of Plastic/Metal	Do Not Know	Fixed Showerhead w/ Additional Handheld Unit	No	Wide Coverage That Feels Like Drenching Rain	Hot Water Heater	>10 Years	Every Few Years	NA	Showerhead	75565	0.3	NA	NA	0.210833333	NA	NA	NA	NA	NA	NA	0.726666667	0.00715	0.008758333	0.05
NTM00157	5	2.712	Buford	GA	30518	GA1350000	United States of America	34.14	-84.07	2016-10-23	2016-11-04	NA	40	120	0	0.5	0	1	0.15	Municipal Water System	More than 6 Months Ago	10-13 times/week	Never	NA	Metal	Brass	Fixed/Permanent	No	Wide Coverage That Feels Like Drenching Rain	Hot Water Heater	>10 Years	Every Few Years	NA	Showerhead	8045	NA	0.005733333	NA	NA	0.024044444	NA	NA	NA	0.00074	0.0103375	0.8	0.0204875	NA	NA
NTM00442	5	2.522	Blacksburg	VA	24060	VA1121052	United States of America	37.25	-80.46	2016-11-05	2016-11-10	6.2	240	20/340	0	0	0	1	0.15	Well-Water System	More than 6 Months Ago	10-13 times/week	Never	NA	Metal	Chrome	Fixed/Permanent	No	Multiple Interchangeable Spray Patterns	Hot Water Heater	1-5 Years	Never	NA	Showerhead	36077	NA	0.00436875	NA	0.0027875	0.0286875	6.49E-05	0.0001525	NA	0.0001875	0.0213125	NA	0.0364375	NA	NA
NTM00187	5	2.522	Mount Horeb	WI	53572	WI1130247	United States of America	42.89	-89.71	2016-10-30	2016-11-02	6.8	160	NA	0	0	0	1	0.2	Well-Water System	More than 6 Months Ago	14+ times/week	Never	NA	Combination of Plastic/Metal	Brass	Fixed/Permanent	No	Drenching Forced Spray Ideal For Rinsing Shampoo	Hot Water Heater	6-10 Years	Every Few Years	NA	Showerhead	6609	NA	0.00128	0.00092	NA	0.001	NA	NA	NA	0.00144	NA	0.505458333	NA	NA	NA
NTM01288	5	1.571	Sonoma	CA	95476	CA4910012	United States of America	38.29	-122.49	2017-03-09	2017-03-14	6.8	180	250	0	0	0	10	0.15	Well-Water System	More than 6 Months Ago	5-9 times/week	Never	NA	Combination of Plastic/Metal	Do Not Know	Fixed/Permanent	Yes	Multiple Interchangeable Spray Patterns	Hot Water Heater	<1 Year	Never	NA	Showerhead	10807	NA	0.0085	0.001	0.00875	0.0105	0.000366478	0.000288462	NA	0.0075	0.00125	0.19	0.00135	0.0019875	0.628002
NTM00373	5	1.254	Bloomingdale	NY	12913	NY1500275	United States of America	44.39	-74.06	2016-09-19	2016-09-23	6.8	180	120	0	0	0	0	0.15	Well-Water System	More than 6 Months Ago	5-9 times/week	Never	NA	Combination of Plastic/Metal	Do Not Know	Fixed/Permanent	Do Not know	Drenching Forced Spray Ideal For Rinsing Shampoo	Hot Water Heater	>10 Years	Never	NA	Showerhead	950	0.0068	0.012	0.0026	NA	0.0106	NA	NA	0.00225	0.01025	0.00315	NA	0.007	NA	0.1
NTM01188	5	0.747	Ashland	OR	97520	OR4100047	United States of America	42.08	-122.58	2017-03-10	2017-03-14	7.2	240	0	0	0	0.15	0	0	Well-Water System	More than 6 Months Ago	1-4 times/week	Never	NA	Combination of Plastic/Metal	Do Not Know	Fixed/Permanent	No	Wide Coverage That Feels Like Drenching Rain	Hot Water Heater	>10 Years	Never	NA	Showerhead	21505	NA	NA	NA	0.127375	NA	5.05E-05	NA	NA	NA	NA	NA	0.019625	NA	NA
NTM01451	6	39.094	Washington	PA	15301	PA5630045	United States of America	40.16	-80.23	2017-03-04	2017-03-14	6.5	50	250	0.2	0	0	0	0.15	Municipal Water System	More than 6 Months Ago	5-9 times/week	Never	NA	Combination of Plastic/Metal	Do Not Know	Fixed/Permanent	Do Not Know	Multiple Interchangeable Spray Patterns	Hot Water Heater	>10 Years	Never	NA	Showerhead	10100	0.031	0.03093	0.0058475	0.0495	0.0493625	NA	0.000122222	NA	0.02264625	NA	0.698	0.02928125	NA	NA
NTM01108	6	21.917	Killingworth	CT	6419	CT0700011	United States of America	41.41	-72.61	2017-03-07	2017-03-20	6.2	120	120	0	0	0	5	0.15	Well-Water System	More than 6 Months Ago	5-9 times/week	Never	NA	Plastic	No Finish	Fixed/Permanent	No	Drenching Forced Spray Ideal For Rinsing Shampoo	Hot Water Heater	>10 Years	Never	NA	Showerhead	750	NA	NA	NA	NA	NA	NA	0.0016	NA	NA	NA	NA	NA	NA	1.6
NTM00615	6	19.065	St Maries	ID	83861	ID1050024	United States of America	47.29	-116.53		2017-03-20	6.7	175	150	0	0	0	1	0.05	Well-Water System	More than 6 Months Ago	1-4 times/week	Never	NA	Combination of Plastic/Metal	NA	Fixed/Permanent	NA	Drenching Forced Spray Ideal For Rinsing Shampoo	Hot Water Heater	>10 Years	Do Not Know	NA	Showerhead	3152	NA	NA	NA	NA	NA	NA	NA	NA	NA	NA	NA	0.0109	NA	NA
NTM01261	6	5.184	Pawlet	VT	5761	VT0005217	United States of America	43.35	-73.18	2017-03-08	2017-03-15	7.2	180	120	0	0	0	5	0	Well-Water System	More than 6 Months Ago	5-9 times/week	Never	NA	Solid Brass	Brass	Fixed/Permanent	No	Drenching Forced Spray Ideal For Rinsing Shampoo	Hot Water Heater	>10 Years	Never	NA	Showerhead	385	NA	NA	NA	NA	NA	NA	NA	NA	NA	NA	NA	NA	NA	0.7
NTM00995	6	4.677	Brevard	NC	28712	NC0188010	United States of America	35.18	-82.76	2017-03-10	2017-03-20	6.2	40	50	0	0	2	0	0.15	Well-Water System	More than 6 Months Ago	5-9 times/week	Never	NA	Combination of Plastic/Metal	Chrome	Fixed/Permanent	No	Drenching Forced Spray Ideal For Rinsing Shampoo	Hot Water Heater	>10 Years	Yearly	NA	Showerhead	8700	NA	0.0024625	NA	NA	0.03475	NA	NA	NA	NA	0.012425	NA	0.036	NA	NA
NTM01428	6	4.487	Garden City	TX	79739	TX0870011	United States of America	31.86	-101.48	2017-04-05	2017-04-12	6.8	240	180	0	0	0	10	0.15	Well-Water System	More than 6 Months Ago	1-4 times/week	Never	NA	Plastic	No Finish	Fixed Showerhead w/ Additional Handheld Unit	No	Multiple Interchangeable Spray Patterns	Hot Water Heater	6-10 Years	Do Not Know	NA	Showerhead	325	NA	0.00224	0.00269	NA	0.00142	NA	0.0016	NA	0.0029	NA	NA	NA	NA	4.46
NTM01067	6	3.029	Cooper City	FL	33026	FL4060282	United States of America	26.04	-80.3	2017-03-04	2017-03-14	6.4	60	50	0	0.5	0	0	0.15	Municipal Water System	More than 6 Months Ago	10-13 times/week	Once Every 6 Months	Bleach and Water	Metal	Do Not Know	Fixed/Permanent	No	Wide Coverage That Feels Like Drenching Rain	Hot Water Heater	<1 Year	Never	NA	Showerhead	36813	NA	NA	NA	0.2525	NA	NA	NA	NA	NA	NA	NA	0.000928125	NA	0.073
NTM01480	6	2.015	Laie	HI	96762	HI0000325	United States of America	21.64	-157.93	2017-03-29	2017-04-04	7.8	120	120	0.5	0	0.3	1	0	Municipal Water System	More than 6 Months Ago	5-9 times/week	Never	NA	Metal	Do Not Know	Fixed Showerhead w/ Additional Handheld Unit	No	Targeted Pattern Producing Sharp Pointed Spray	Hot Water Heater	Do Not Know	Yearly	NA	Showerhead	5577	NA	NA	NA	NA	NA	NA	0.001031667	NA	NA	NA	NA	NA	NA	0.19
NTM01032	6	1.825	Myersville	MD	21773	MD0100020	United States of America	39.53	-77.57	2017-03-09	2017-03-20	6.2	120	120	0	0	1	10	0	Well-Water System	More than 6 Months Ago	5-9 times/week	Never	NA	Plastic	No Finish	Fixed/Permanent	No	Wide Coverage That Feels Like Drenching Rain	Hot Water Heater	1-5 Years	Yearly	NA	Showerhead	1516	0.01215	0.00432	NA	NA	0.01345	NA	NA	NA	NA	NA	NA	NA	NA	2.546666667
NTM01103	6	1.318	Evergreen	CO	80439	CO0130030	United States of America	39.6	-105.35	2017-04-09	2017-04-12	6.2	120	120	0	0	0	1	0.15	Well-Water System	Within the Last 6 Months	14+ times/week	Never	NA	Plastic	Do Not Know	Fixed/Permanent	Do Not Know	Multiple Interchangeable Spray Patterns	Hot Water Heater	1-5 Years	Every Few Years	NA	Showerhead	13500	NA	NA	NA	NA	NA	4.14E-05	NA	NA	NA	NA	0.6	0.02106875	NA	0.087
NTM01029	6	1.128	Waterford	MI	48329	MI0006910	United States of America	42.68	-83.42	2017-03-27	2017-04-04	8.4	180	120	0	0	0	5	0.15	Well-Water System	Do Not Know	1-4 times/week	Once a Year	Water	Combination of Plastic/Metal	Chrome	Fixed/Permanent	No	Fine Misting of Water (Low Flow)	Hot Water Heater	1-5 Years	Never	NA	Showerhead	67652	0.185	0.00271	0.00091	NA	0.0018	6.52E-07	5.64E-05	0.004	0.0028	0.0025	0.400833333	0.0085	0.007021739	0.075
NTM01198	6	1.064	Sante Fe	NM	87505	NM3505126	United States of America	35.69	-106	2017-04-03	2017-04-06	6.8	120	250	0	1	2	0	0.3	Well-Water System	Do Not Know	10-13 times/week	Never	NA	Metal	Nickel	Fixed Showerhead w/ Additional Handheld Unit	No	Wide Coverage That Feels Like Drenching Rain	Hot Water Heater	1-5 Years	Do Not Know	NA	Showerhead	78000	NA	0.007156563	9.48E-05	0.0773	0.025155313	0.0004161	0.000300408	0.00059	0.002560625	0.006519063	0.11	0.014197813	0.001116667	NA
NTM01102	6	0.811	Sunnyvale	CA	94087	CA4310014	United States of America	37.36	-122.04	2017-03-08	2017-03-20	7.2	80	25	0	0.05	0	1	0.15	Municipal Water System	More than 6 Months Ago	14+ times/week	Never	NA	Combination of Plastic/Metal	No Finish	Fixed/Permanent	Yes	Wide Coverage That Feels Like Drenching Rain	Hot Water Heater	1-5 Years	Yearly	NA	Showerhead	147055	0.078333333	0.008586842	0.007857895	0.112583333	0.011160526	0.0009055	0.000623056	0.006175	0.014384211	0.007209375	0.141666667	0.01855	0.001145833	3.087933333
NTM00573	6	0.557	Hilo	HI	96720	HI0000101	United States of America	19.75	-155.09	2017-03-31	2017-04-05	6.8	150	120	0.2	0.5	0	5	0	Municipal Water System	More than 6 Months Ago	5-9 times/week	Never	NA	Combination of Plastic/Metal	Do Not Know	Fixed/Permanent	No	Drenching Forced Spray Ideal For Rinsing Shampoo	Hot Water Heater	1-5 Years	Never	NA	Showerhead	37430	NA	NA	NA	NA	NA	0.00102125	0.00058375	NA	NA	NA	0.11	NA	0.00053125	0.3675
NTM01298	7	16.91	Tinmouth	VT	5773	VT0005229	United States of America	43.41	-73.03	2017-04-14	2017-04-25	7	210	120	0	0	0	5	0.3	Well-Water System	More than 6 Months Ago	5-9 times/week	Never	NA	Combination of Plastic/Metal	Do Not Know	Fixed Showerhead w/ Additional Handheld Unit	Yes	Multiple Interchangeable Spray Patterns	Electric Tankless Water Heater	6-10 Years	NA	NA	Showerhead	18500	NA	0.002638889	NA	0.239583875	0.031722222	2.14E-05	3.76E-05	NA	NA	0.020375	0.613584906	0.050625	NA	0.4
NTM01126	7	7.213	St. Louis	MO	63117	MO6010715	United States of America	38.62	-90.32	2017-03-12	2017-03-20	6.8	120	250	0	0.5	0	2	0	Municipal Water System	More than 6 Months Ago	10-13 times/week	Never	NA	Combination of Plastic/Metal	Do Not Know	Fixed Showerhead w/ Additional Handheld Unit	Do Not Know	Drenching Forced Spray Ideal For Rinsing Shampoo	Hot Water Heater	Do Not Know	Never	NA	Showerhead	319000	0.01995	0.001975	NA	NA	0.011256429	0.00116	0.001330769	NA	0.000370714	0.013	0.595	0.020293143	0.002358125	1.47
NTM01323	7	6.642	Dayton	OH	45419	OH5703512	United States of America	39.72	-84.15	2017-04-14	2017-04-20	6.4	70	338	0	0	0.3	7	0.15	Municipal Water System	More than 6 Months Ago	14+ times/week	Never	NA	Metal	No Finish	Fixed/Permanent	Yes	Drenching Forced Spray Ideal For Rinsing Shampoo	Hot Water Heater	6-10 Years	Never	NA	Showerhead	141359	0.06525	0.004620516	0.001231516	NA	0.003518484	8.23E-05	1.90E-05	0.0022125	0.004466871	0.00243125	0.885	0.001188889	0.004614438	0.732617647
NTM01464	7	4.614	Wahiawa	HI	96786	HI0000333	United States of America	21.51	-158.01	2017-04-23	2017-05-01	6.2	120	180	0	0	3	0	0.15	Municipal Water System	More than 6 Months Ago	14+ times/week	Never	NA	Metal	Do Not Know	Fixed Showerhead w/ Additional Handheld Unit	No	Multiple Interchangeable Spray Patterns	Hot Water Heater	6-10 Years	Do Not Know	NA	Showerhead	24798	NA	NA	7.00E-04	NA	NA	0.00054	0.000285385	NA	NA	NA	0.0755	NA	NA	1.6
NTM01343	7	4.234	Harrisburg	PA	17111	PA7220049	United States of America	40.27	-76.77	2017-04-11	2017-04-18	6.7	80	150	0.5	0.1	0	3.5	0.15	Municipal Water System	More than 6 Months Ago	5-9 times/week	Never	NA	Solid Brass	Chrome	Fixed/Permanent	No	Drenching Forced Spray Ideal For Rinsing Shampoo	Gas Tankless Water Heater	6-10 Years	Never	NA	Showerhead	66540	0.014	0.004709375	NA	NA	0.031421875	1.65E-05	7.54E-05	NA	0.000264688	NA	0.62	0.034346875	NA	NA
NTM01286	7	1.635	Portage	PA	15946	PA4110027	United States of America	40.39	-78.71	2017-04-11	2017-04-18	6.5	140	250	0	0	0	1	0	Well-Water System	More than 6 Months Ago	10-13 times/week	Never	NA	Plastic	No Finish	Fixed/Permanent	Do Not Know	Targeted Pattern Producing Sharp Pointed Spray	Hot Water Heater	6-10 Years	Every Few Years	NA	Showerhead	7500	NA	0.00392875	NA	NA	0.01143125	NA	NA	NA	0.00140025	0.002	NA	0.0085425	NA	NA
NTM00117	7	1.318	Saugerties	NY	12477	NY5503386	United States of America	42	-73.97	2017-04-15	2017-04-25	6.8	240	50	0	0	1	0	0	Well-Water System	More than 6 Months Ago	5-9 times/week	Never	NA	Combination of Plastic/Metal	Do Not Know	Fixed/Permanent	Do Not Know	Drenching Forced Spray Ideal For Rinsing Shampoo	Hot Water Heater	>10 Years	Never	NA	Showerhead	8635	0.00993	0.00271375	NA	NA	0.0107625	NA	NA	NA	0.000225	0.0048175	NA	0.00887125	NA	0.615
NTM01227	7	1.064	Grapeview	WA	98546	WA5301808	United States of America	47.3	-122.87	2017-05-09	2017-05-17	6.8	80	120	0	0	1	5	0.3	Well-Water System	More than 6 Months Ago	1-4 times/week	Never	NA	Solid Brass	Chrome	Fixed/Permanent	No	Drenching Forced Spray Ideal For Rinsing Shampoo	Hot Water Heater	>10 Years	Never	NA	Showerhead	47	NA	NA	NA	NA	NA	NA	NA	NA	NA	NA	NA	NA	NA	NA
[truncated: 7 more columns]
