# Supplementary material for: Phage communities in household-related biofilms correlate with bacterial hosts
Source: Front Microbiomes. 2024 Oct 9;3:1396560. doi: 10.3389/frmbi.2024.1396560 (PMC12993545; doi:10.3389/frmbi.2024.1396560)
Supplement: Supplementary file 6 [file Table4.xlsx]

## Sheet: showerhead
family	NTM00014.metaphlan	NTM00025.metaphlan	NTM00030.metaphlan	NTM00033.metaphlan	NTM00035.metaphlan	NTM00060.metaphlan	NTM00062.metaphlan	NTM00067.metaphlan	NTM00075.metaphlan	NTM00100.metaphlan	NTM00116.metaphlan	NTM00117.metaphlan	NTM00136.metaphlan	NTM00151.metaphlan	NTM00153.metaphlan	NTM00157.metaphlan	NTM00163.metaphlan	NTM00165.metaphlan	NTM00175.metaphlan	NTM00177.metaphlan	NTM00187.metaphlan	NTM00194.metaphlan	NTM00200.metaphlan	NTM00208.metaphlan	NTM00217.metaphlan	NTM00236.metaphlan	NTM00261.metaphlan	NTM00262.metaphlan	NTM00265.metaphlan	NTM00269.metaphlan	NTM00281.metaphlan	NTM00317.metaphlan	NTM00321.metaphlan	NTM00340.metaphlan	NTM00344.metaphlan	NTM00357.metaphlan	NTM00373.metaphlan	NTM00383.metaphlan	NTM00388.metaphlan	NTM00395.metaphlan	NTM00398.metaphlan	NTM00399.metaphlan	NTM00410.metaphlan	NTM00433.metaphlan	NTM00436.metaphlan	NTM00442.metaphlan	NTM00446.metaphlan	NTM00470.metaphlan	NTM00473.metaphlan
Mycobacteriaceae	89.6736	0.15408	94.7969	0.11937	51.928	7.34503	99.8264	1.12572	46.9245	99.8665	40.8222	13.5137	50.9144	53.5173	78.7058	43.4066	83.0419	3.11383	74.2334	81.0753	0.3513	86.7402	0.92037	90.0384	84.0126	76.9928	99.9197	72.0729	84.4106	0.81628	94.0914	73.0677	65.0795	0.34705	1.82049	0.22659	22.8366	53.9819	99.1261	91.2898	86.7251	55.2006	1.33661	99.1057	99.8685	0	78.591	86.729	79.2602
Sphingomonadaceae	0.78343	26.813	0.18961	2.96755	3.74792	64.296	0.00509	32.1394	34.8574	0	46.187	23.0179	45.9242	42.329	0.30697	0.24838	9.13432	54.2037	10.8217	15.7693	21.8283	2.58033	52.5117	0.45379	0	5.66195	0.08033	5.24171	0.47071	84.9805	0.40495	0.19107	32.8482	31.1909	3.68623	95.5357	45.0136	34.6667	0	0.89642	4.36903	6.37169	8.94651	0.03129	0.13149	38.8806	10.3843	6.09619	2.14179
Burkholderiales_unclassified	0.42317	3.03555	0	0.5781	0	0	0	0	0	0	0	0.23184	0.01576	0	0	0	0	36.1646	8.08925	0	0	6.49692	35.2137	0.03041	0	0	0	0	0	0	1.70501	0	0	0	0	0.01541	0	0	0	0	0	36.3883	5.82383	0	0	0	0	0	0
Bradyrhizobiaceae	0.48492	0.13886	2.45478	9.95148	3.88185	14.0443	0	1.3891	14.4813	0.04752	2.89705	30.3396	3.05625	0.30785	0.51862	2.85083	7.53304	0.64138	3.28999	0.0151	1.44593	3.77167	0.49083	0	3.61774	5.97964	0	3.97244	14.0004	0.14155	2.13801	0	0.39158	1.032	0.55239	3.17919	0.98841	0.75775	0	0	1.24345	0.03013	25.9511	0.77779	0	3.12454	10.9787	4.95796	0
Caulobacteraceae	0	2.65217	0.09759	1.16323	0	14.3147	0	0	3.73676	0	0	0	0	0.03879	0	0	0	3.20153	0	0	74.7698	0	0	0	0	0	0	15.2254	0	12.0536	1.5986	24.5244	0	30.6592	0	0	21.4663	0.47125	0	0	2.09106	0	0	0	0	12.0926	0	0	0
Comamonadaceae	0	5.26131	0	1.2109	36.9249	0	0	0	0	0	0	0	0	2.57599	0	7.33818	0.29069	0.5106	0	0	1.6047	0.12914	0	7.20453	0	10.2342	0	0	0	0	0	0	0	0	0.57943	0.50048	0	0	0	0	5.51382	0	57.8875	0	0	4.78047	0	1.42044	0
Erythrobacteraceae	0	0.03186	0	0	0	0	0.1685	0	0	0	0	0	0	0	0	44.8904	0	0	0	0	0	0	5.3624	0	0	0	0	0	0	0	0	0	0.56808	5.21724	0	0	0	0	0.87389	0	0	0	0	0	0	4.60114	0.0459	0	18.4361
Xanthomonadaceae	0	0.32884	0	43.7367	0	0	0	48.7555	0	0	4.3579	0	0	0.25075	0	0	0	1.0925	0	0	0	0	0	0	0	0	0	0	0	0	0.00906	0	0	0	0	0	0	10.1224	0	0	0	0.2216	0	0	0	4.16496	0	0	0
Weeksellaceae	0	7.08523	0	5.50869	0	0	0	0	0	0	3.0144	0.11469	0	0.98036	0.04122	0	0	0	0	2.4491	0	0	0	0	0	0.00724	0	0	0	0	0	0	0	0	89.6037	0	0	0	0	0	0	0	0	0	0	1.30409	0	0	0
Methylobacteriaceae	0	2.47895	0	0	3.51736	0	0	0	0	0.08603	1.76218	0	0	0	1.19403	0.00374	0	0.57779	0	0.6912	0	0	5.501	0	0	1.10475	0	3.4876	0.06386	1.96917	0	0	0	0	2.44817	0	4.47925	0	0	7.81376	0	0	0	0	0	0.59834	0	0	0
Azonexaceae	0	0	0	8.99928	0	0	0	1.4405	0	0	0	0	0	0	0	0	0	0	0	0	0	0	0	2.19441	0	0	0	0	0	0	0	0	0.00673	13.6604	0	0	0	0	0	0	0	0	0	0	0	0	0	0	0
Rhodocyclaceae	0	0	0	0	0	0	0	0	0	0	0	0	0	0	0.1787	0	0	0	0	0	0	0	0	0	11.3648	0	0	0	0	0	0	0	0	0	0	0.47805	0	0	0	0	0	0	0	0	0	0	0	0	0
Sterolibacteriaceae	0	2.73172	0	0	0	0	0	0	0	0	0.18392	0.5609	0	0	0	1.26185	0	0.03557	3.5657	0	0	0	0	0	0	0	0	0	0	0	0	0	0	0.3138	0	0	0	0	0	0	0	0	0	0	0	0.44491	0	0	0
Hyphomicrobiaceae	0	0	0.00643	0	0	0	0	0	0	0	0	0	0	0	0.35339	0	0	0	0	0	0	0.01354	0	0	0	0	0	0	0	0	0	0	0	0	0	0	0	0	0	0	0	0	0	0	0	0	0	0	0.158
Streptococcaceae	0	0.01412	0	0	0	0	0	0	0	0	0	0	0	0	17.1804	0	0	0	0	0	0	0	0	0	0	0	0	0	0	0	0	0	0	0	0	0	5.01017	0	0	0	0	0	0	0	0	21.397	0	0	0
Microbacteriaceae	0	0.01453	0	25.1242	0	0	0	0	0	0	0	0	0	0	0	0	0	0	0	0	0	0	0	0	0	0	0	0	0	0	0	0	0	0	0	0	0	0	0	0	0	0	0	0	0	6.57533	0	0	0
Desulfovibrionaceae	0	0	0	0	0	0	0	0	0	0	0	0	0	0	0	0	0	0	0	0	0	0	0	0	0	0	0	0	0	0	0	0	0	0	0	0	0	0	0	0	0	0	0	0	0	0	0	0	0
Bacteria_unclassified	0	0.92104	0	0	0	0	0	0	0	0	0.05436	4.48421	0	0	0	0	0	0	0	0	0	0	0	0	1.00486	0	0	0	0.99556	0	0	0	0	0	0	0	0	0	0	0	0	0	0	0.00569	0	0	0	0	0
Caedimonadaceae	8.51978	0	2.32468	0	0	0	0	6.61138	0	0	0	0	0	0	1.50699	0	0	0	0	0	0	0	0	0	0	0	0	0	0	0	0	0	0	0	0	0	0	0	0	0	0	0	0	0	0	0	0	0	0
Burkholderiaceae	0	0	0	0	0	0	0	0	0	0	0	0	0	0	0	0	0	0.4107	0	0	0	0.26821	0	0	0	0	0	0	0	0	0	0	0	0	0	0	0	0	0	0	0	0	0	0	0	0	0	0	0.0039
Legionellaceae	0	0	0	0	0	0	0	0	0	0	0	27.7371	0	0	0	0	0	0	0	0	0	0	0	0	0	0	0	0	0	0	0	0	0	0	0	0	0	0	0	0	0	0	0	0	0	0.12228	0	0	0
Dietziaceae	0	23.8715	0	0	0	0	0	0	0	0	0	0	0	0	0	0	0	0	0	0	0	0	0	0	0	0	0	0	0	0	0	0	0	0	0	0	0	0	0	0	0	0	0	0	0	0	0	0	0
Thiobacillaceae	0	0	0	0	0	0	0	0	0	0	0	0	0	0	0	0	0	0	0	0	0	0	0	0	0	0	0	0	0	0	0	0	0	0	0	0	0	0	0	0	0	0	0	0	0	0	0	0	0
Hyphomonadaceae	0	0	0	0	0	0	0	0	0	0	0	0	0	0	0	0	0	0	0	0	0	0	0	0	0	0	0	0	0	0	0	0	0	15.9347	0	0	0	0	0	0	0	0	0	0	0	0	0	0	0
Chitinophagaceae	0	0	0.03718	0	0	0	0	0	0	0	0	0	0	0	0	0	0	0	0	0	0	0	0	0.06231	0	0	0	0	0	0	0	0	0	0	0	0	0	0	0	0	0	0	0	0	0	0	0	0.01553	0
Sphingosinicellaceae	0	0	0	0	0	0	0	0	0	0	0	0	0	0	0	0	0	0	0	0	0	0	0	0	0	0	0	0	0	0.03884	0	2.17725	0	0	0.06379	0.06461	0.2056	0	0	0	0	0.15519	0.05446	0	0	0	0	0	0
Thermaceae	0	0	0	0	0	0	0	1.74888	0	0	0	0	0	0	0	0	0	0	0	0	0	0	0	0	0	0	0	0	0	0	0	0	1.10281	0.09886	0	0	0	0	0	0	0	0	0	0	0	0	0	0	0
Rhodospirillales_unclassified	0	0	0	0	0	0	0	0.01311	0	0	0	0	0	0	0	0	0	0.04779	0	0	0	0	0	0	0	0	0	0	0	0	0	0	0	0	0	0	0	0	0	0	0	0	0	0	0	0	0	0	0
Xanthobacteraceae	0	0	0	0	0	0	0	0	0	0	0	0	0	0	0	0	0	0	0	0	0	0	0	0	0	0	0	0	0	0	0	0	0	0	0	0	0	0	0	0	0	0	0	0	0	0.24647	0	0	0
Flavobacteriaceae	0	7.57661	0	0.30324	0	0	0	0	0	0	0	0	0	0	0	0	0	0	0	0	0	0	0	0	0	0	0	0	0	0	0	0	0	0	0	0	0	0	0	0	0	0	0	0	0	0	0	0	0
Leptospiraceae	0	0	0	0	0	0	0	0	0	0	0	0	0	0	0	0	0	0	0	0	0	0	0	0	0	0	0	0	0	0	0	0	0	1.54597	0	0	0	0	0	0	0	0	0	0	0	0	0	0.77152	0
Moraxellaceae	0	0	0	0.12463	0	0	0	0	0	0	0.68992	0	0	0	0	0	0	0	0	0	0	0	0	0	0	0	0	0	0	0	0	0	0	0	0	0	0	0	0	0	0	0	0	0	0	0	0	0	0
Sinobacteraceae	0	10.0752	0	0	0	0	0	0	0	0	0	0	0	0	0	0	0	0	0	0	0	0	0	0	0	0	0	0	0	0	0	0	0	0	0	0	0	0	0	0	0	0	0	0	0	0	0	0	0
Aquificaceae	0	0	0	0	0	0	0	0	0	0	0	0	0	0	0	0	0	0	0	0	0	0	0	0	0	0	0	0	0	0	0	0	0	0	0	0	0	0	0	0	0	0	0	0	0	0	0	0	0
Azospirillaceae	0	0	0	0	0	0	0	0	0	0	0	0	0	0	0	0	0	0	0	0	0	0	0	0	0	0	0	0	0	0	0	0	0	0	0	0	0	0	0	0	0	0	0	0	0	0	0	0	0
Methylocystaceae	0	0	0	0.10935	0	0	0	6.77641	0	0	0	0	0	0	0	0	0	0	0	0	0	0	0	0	0	0	0	0	0	0	0	0	0	0	0	0	0	0	0	0	0	0	0	0	0	0	0	0	0
Immundisolibacteraceae	0	0	0	0	0	0	0	0	0	0	0	0	0	0	0	0	0	0	0	0	0	0	0	0	0	0	0	0	0	0	0	0	0	0	0	0	0	0	0	0	0	0.22497	0	0	0	0	0	0	0
Nocardiaceae	0	4.94009	0	0	0	0	0	0	0	0	0	0	0	0	0	0	0	0	0	0	0	0	0	0	0	0	0	0	0	0	0	0	0	0	0	0	0	0	0	0	0	1.115	0	0	0	0	0	0	0
Gaiellaceae	0	0	0	0	0	0	0	0	0	0	0	0	0	0	0.01389	0	0	0	0	0	0	0	0	0	0	0	0	0	0	0	0	0	0	0	0	0	0	0	0	0	0	0	0	0	0	0	0	0	0
Gordoniaceae	0	0.34379	0	0	0	0	0	0	0	0	0	0	0	0	0	0	0	0	0	0	0	0	0	0	0	0	0	0	0	0	0	0	0	0	0	0	0	0	0	0	0	0	0	0	0	0	0	0	0
Pseudomonadaceae	0	0	0	0.0492	0	0	0	0	0	0	0	0	0	0	0	0	0	0	0	0	0	0	0	0	0	0	0	0	0	0	0	0	0	0	0	0	0	0	0	0	0	0	0	0	0	0	0	0	0
Pseudonocardiaceae	0	0	0	0	0	0	0	0	0	0	0	0	0	0	0	0	0	0	0	0	0	0	0	0	0	0	0	0	0	0	0	0	0	0	0	0	0	0	0	0	0	0	0	0	0	0.38843	0	0	0
Phreatobacteraceae	0	0	0	0	0	0	0	0	0	0	0	0	0.08941	0	0	0	0	0	0	0	0	0	0	0	0	0	0	0	0	0	0	0	0	0	0	0	0	0	0	0	0	0	0	0	0	0	0	0	0
FGB76660	0	0	0	0	0	0	0	0	0	0	0	0	0	0	0	0	0	0	0	0	0	0	0	0	0	0	0	0	0	0	0	0	0	0	0	0	0	0	0	0	0	0	0	0	0	0	0	0	0
Hyphomicrobiales_unclassified	0	0	0	0	0	0	0	0	0	0	0	0	0	0	0	0	0	0	0	0	0	0	0	0	0	0.01946	0	0	0	0	0	0	0	0	0	0	0	0	0	0	0	0	0	0	0	0	0	0.00937	0
Thaumarchaeota_unclassified	0	0	0	0	0	0	0	0	0	0	0	0	0	0	0	0	0	0	0	0	0	0	0	0	0	0	0	0	0	0	0	0	0	0	0	0	0	0	0	0	0	0	0	0	0	0	0	0	0
Nitrospiraceae	0	0	0	0	0	0	0	0	0	0	0	0	0	0	0	0	0	0	0	0	0	0	0	0.01616	0	0	0	0	0	0	0	0.03956	0	0	0	0	0	0	0	0	0	0	0	0.07953	0	0	0	0	0
Sphingobacteriaceae	0	0	0	0.05404	0	0	0	0	0	0	0	0	0	0	0	0	0	0	0	0	0	0	0	0	0	0	0	0	0	0	0	0	0	0	1.24164	0	0	0	0	0	0	0	0	0	0	0	0	0	0
Cytophagaceae	0	0	0	0	0	0	0	0	0	0	0.03107	0	0	0	0	0	0	0	0	0	0	0	0	0	0	0	0	0	0.05879	0	0	0	0	0	0	0	0	0	0	0	0.04253	0	0	0	0	1.22545	0	0	0
Rhodospirillaceae	0	0	0	0	0	0	0	0	0	0	0	0	0	0	0	0	0	0	0	0	0	0	0	0	0	0	0	0	0	0	0	0	0	0	0	0	0	0	0	0	0	0	0	0	0	0	0	0	0
Rhizobiaceae	0	0.5537	0	0	0	0	0	0	0	0	0	0	0	0	0	0	0	0	0	0	0	0	0	0	0	0	0	0	0	0	0	0	0	0	0	0	0	0	0	0	0	0	0	0	0	0	0	0	0
Hydrogenophilales_unclassified	0	0	0	0	0	0	0	0	0	0	0	0	0	0	0	0	0	0	0	0	0	0	0	0	0	0	0	0	0	0	0	0	0.00314	0	0	0	0	0	0	0	0	0	0	0	0	0	0	0	0
Aestuariivirgaceae	0	0.02319	0	0	0	0	0	0	0	0	0	0	0	0	0	0	0	0	0	0	0	0	0	0	0	0	0	0	0	0	0	0	0	0	0	0	0	0	0	0	0	0.29251	0	0	0	0	0	0	0
Reyranellaceae	0.0657	0	0.09279	0	0	0	0	0	0	0	0	0	0	0	0	0	0	0	0	0	0	0	0	0	0	0	0	0	0	0	0.05302	0	0	0	0	0	0	0	0	0	0.01504	0	0	0	0	0	0	0	0
Phyllobacteriaceae	0	0.25858	0	0	0	0	0	0	0	0	0	0	0	0	0	0	0	0	0	0	0	0	0	0	0	0	0	0	0	0	0	0	0	0	0	0	0	0	0	0	0	0	0	0	0	0	0	0	0
Rhodobacteraceae	0	0.22193	0	0	0	0	0	0	0	0	0	0	0	0	0	0	0	0	0	0	0	0	0	0	0	0	0	0	0	0	0	0	0	0	0	0	0	0	0	0	0	0	0	0	0	0	0	0	0
Gemmataceae	0	0	0	0	0	0	0	0	0	0	0	0	0	0	0	0	0	0	0	0	0	0	0	0	0	0	0	0	0	0	0	0	0	0	0	0	0	0	0	0	0	0	0	0	0	0	0	0	0
Propionibacteriaceae	0	0.17359	0	0	0	0	0	0	0	0	0	0	0	0	0	0	0	0	0	0	0	0	0	0	0	0	0	0	0	0	0	0	0	0	0	0	0	0	0	0	0	0	0	0	0	0	0	0	0
Ornithinimicrobiaceae	0	0.13578	0	0	0	0	0	0	0	0	0	0	0	0	0	0	0	0	0	0	0	0	0	0	0	0	0	0	0	0	0	0	0	0	0	0	0	0	0	0	0	0	0	0	0	0	0	0	0
Isosphaeraceae	0	0	0	0	0	0	0	0	0	0	0	0	0	0	0	0	0	0	0	0	0	0	0	0	0	0	0	0	0	0	0	0	0	0	0	0	0	0	0	0	0	0	0	0	0	0	0	0	0
Boseaceae	0	0	0	0	0	0	0	0	0	0	0	0	0	0	0	0	0	0	0	0	0	0	0	0	0	0	0	0	0	0	0	0	0	0	0	0	0	0	0	0	0	0	0	0	0	0	0	0	0
Aurantimonadaceae	0	0.08384	0	0	0	0	0	0	0	0	0	0	0	0	0	0	0	0	0	0	0	0	0	0	0	0	0	0	0	0	0	0	0	0	0	0	0	0	0	0	0	0	0	0	0	0	0	0	0
Sporichthyaceae	0	0.07983	0	0	0	0	0	0	0	0	0	0	0	0	0	0	0	0	0	0	0	0	0	0	0	0	0	0	0	0	0	0	0	0	0	0	0	0	0	0	0	0	0	0	0	0	0	0	0
Planctomycetaceae	0	0.00116	0	0	0	0	0	0	0	0	0	0	0	0	0	0	0	0	0	0	0	0	0	0	0	0	0	0	0	0	0	0	0	0	0	0	0	0	0	0	0	0	0	0	0	0.05339	0	0	0
Verrucomicrobiaceae	0.04938	0	0	0	0	0	0	0	0	0	0	0	0	0	0	0	0	0	0	0	0	0	0	0	0	0	0	0	0	0	0	0	0	0	0	0	0	0	0	0	0	0	0	0	0	0	0	0	0
Bryobacteraceae	0	0	0	0	0	0	0	0	0	0	0	0	0	0	0	0	0	0	0	0	0	0	0	0	0	0	0	0	0	0	0	0	0	0	0	0	0	0	0	0	0	0	0	0	0	0	0	0	0
Kineosporiaceae	0	0	0	0	0	0	0	0	0	0	0	0	0	0	0	0	0	0	0	0	0	0	0	0	0	0	0	0	0	0	0	0	0	0	0	0	0	0	0	0	0	0	0	0	0	0	0	0	0
Lacipirellulaceae	0	0	0	0	0	0	0	0	0	0	0	0	0	0	0	0	0	0	0	0	0	0	0	0	0	0	0	0	0	0	0	0	0	0	0	0	0	0	0	0	0	0	0	0	0	0	0	0	0
Acetobacteraceae	0	0	0	0	0	0	0	0	0	0	0	0	0	0	0	0	0	0	0	0	0	0	0	0	0	0	0	0	0	0	0	0	0	0	0.00421	0	0	0	0	0	0	0	0	0	0	0	0	0	0
Cyclobacteriaceae	0	0	0	0	0	0	0	0	0	0	0	0	0	0	0	0	0	0	0	0	0	0	0	0	0	0	0	0	0	0	0	0	0	0	0	0	0	0	0	0	0	0	0	0	0	0	0	0	0
Fusobacteriaceae	0	0	0	0	0	0	0	0	0	0	0	0	0	0	0	0	0	0	0	0	0	0	0	0	0	0	0	0	0	0	0	0	0	0	0	0	0	0	0	0	0	0	0	0	0	0	0	0	0
Prevotellaceae	0	0	0	0	0	0	0	0	0	0	0	0	0	0	0	0	0	0	0	0	0	0	0	0	0	0	0	0	0	0	0	0	0	0	0	0	0	0	0	0	0	0	0	0	0	0	0	0	0
Corynebacteriaceae	0	0	0	0	0	0	0	0	0	0	0	0	0	0	0	0	0	0	0	0	0	0	0	0	0	0	0	0	0	0	0	0	0	0	0	0	0	0	0	0	0	0	0	0	0	0	0	0	0
Cellulomonadaceae	0	0	0	0	0	0	0	0	0	0	0	0	0	0	0	0	0	0	0	0	0	0	0	0	0	0	0	0	0	0	0	0	0	0	0	0	0	0	0	0	0	0	0	0	0	0	0	0	0
Carnobacteriaceae	0	0	0	0	0	0	0	0	0	0	0	0	0	0	0	0	0	0	0	0	0	0	0	0	0	0	0	0	0	0	0	0	0	0	0	0	0	0	0	0	0	0	0	0	0	0	0	0	0
Cardiobacteriaceae	0	0	0	0	0	0	0	0	0	0	0	0	0	0	0	0	0	0	0	0	0	0	0	0	0	0	0	0	0	0	0	0	0	0	0	0	0	0	0	0	0	0	0	0	0	0	0	0	0
Candidatus_Sacchiramonaceae	0	0	0	0	0	0	0	0	0	0	0	0	0	0	0	0	0	0	0	0	0	0	0	0	0	0	0	0	0	0	0	0	0	0	0	0	0	0	0	0	0	0	0	0	0	0	0	0	0
Candidatus_Saccharibacteria_unclassified	0	0	0	0	0	0	0	0	0	0	0	0	0	0	0	0	0	0	0	0	0	0	0	0	0	0	0	0	0	0	0	0	0	0	0	0	0	0	0	0	0	0	0	0	0	0	0	0	0
Candidatus_Nanosyncoccacae	0	0	0	0	0	0	0	0	0	0	0	0	0	0	0	0	0	0	0	0	0	0	0	0	0	0	0	0	0	0	0	0	0	0	0	0	0	0	0	0	0	0	0	0	0	0	0	0	0
Candidatus_Nanosynbacteraceae	0	0	0	0	0	0	0	0	0	0	0	0	0	0	0	0	0	0	0	0	0	0	0	0	0	0	0	0	0	0	0	0	0	0	0	0	0	0	0	0	0	0	0	0	0	0	0	0	0
Selenomonadaceae	0	0	0	0	0	0	0	0	0	0	0	0	0	0	0	0	0	0	0	0	0	0	0	0	0	0	0	0	0	0	0	0	0	0	0	0	0	0	0	0	0	0	0	0	0	0	0	0	0
Candidatus_Nanoperiomorbaceae	0	0	0	0	0	0	0	0	0	0	0	0	0	0	0	0	0	0	0	0	0	0	0	0	0	0	0	0	0	0	0	0	0	0	0	0	0	0	0	0	0	0	0	0	0	0	0	0	0
Candidatus_Nanogingivalaceae	0	0	0	0	0	0	0	0	0	0	0	0	0	0	0	0	0	0	0	0	0	0	0	0	0	0	0	0	0	0	0	0	0	0	0	0	0	0	0	0	0	0	0	0	0	0	0	0	0
Candidatus_Gracilibacteria_unclassified	0	0	0	0	0	0	0	0	0	0	0	0	0	0	0	0	0	0	0	0	0	0	0	0	0	0	0	0	0	0	0	0	0	0	0	0	0	0	0	0	0	0	0	0	0	0	0	0	0
Candidatus_Absconditabacteria_unclassified	0	0	0	0	0	0	0	0	0	0	0	0	0	0	0	0	0	0	0	0	0	0	0	0	0	0	0	0	0	0	0	0	0	0	0	0	0	0	0	0	0	0	0	0	0	0	0	0	0
Campylobacteraceae	0	0	0	0	0	0	0	0	0	0	0	0	0	0	0	0	0	0	0	0	0	0	0	0	0	0	0	0	0	0	0	0	0	0	0	0	0	0	0	0	0	0	0	0	0	0	0	0	0
Staphylococcaceae	0	0	0	0	0	0	0	0	0	0	0	0	0	0	0	0	0	0	0	0	0	0	0	0	0	0	0	0	0	0	0	0	0	0	0	0	0	0	0	0	0	0	0	0	0	0	0	0	0
Brucellaceae	0	0	0	0	0	0	0	0	0	0	0	0	0	0	0	0	0	0	0	0	0	0	0	0	0	0	0	0	0	0	0	0	0	0	0	0	0	0	0	0	0	0	0	0	0	0	0	0	0
Brevibacteriaceae	0	0	0	0	0	0	0	0	0	0	0	0	0	0	0	0	0	0	0	0	0	0	0	0	0	0	0	0	0	0	0	0	0	0	0	0	0	0	0	0	0	0	0	0	0	0	0	0	0
Synergistaceae	0	0	0	0	0	0	0	0	0	0	0	0	0	0	0	0	0	0	0	0	0	0	0	0	0	0	0	0	0	0	0	0	0	0	0	0	0	0	0	0	0	0	0	0	0	0	0	0	0
Tannerellaceae	0	0	0	0	0	0	0	0	0	0	0	0	0	0	0	0	0	0	0	0	0	0	0	0	0	0	0	0	0	0	0	0	0	0	0	0	0	0	0	0	0	0	0	0	0	0	0	0	0
Bifidobacteriaceae	0	0	0	0	0	0	0	0	0	0	0	0	0	0	0	0	0	0	0	0	0	0	0	0	0	0	0	0	0	0	0	0	0	0	0	0	0	0	0	0	0	0	0	0	0	0	0	0	0
Bacteroidetes_unclassified	0	0	0	0	0	0	0	0	0	0	0	0	0	0	0	0	0	0	0	0	0	0	0	0	0	0	0	0	0	0	0	0	0	0	0	0	0	0	0	0	0	0	0	0	0	0	0	0	0
Bacillales_unclassified	0	0	0	0	0	0	0	0	0	0	0	0	0	0	0	0	0	0	0	0	0	0	0	0	0	0	0	0	0	0	0	0	0	0	0	0	0	0	0	0	0	0	0	0	0	0	0	0	0
Treponemataceae	0	0	0	0	0	0	0	0	0	0	0	0	0	0	0	0	0	0	0	0	0	0	0	0	0	0	0	0	0	0	0	0	0	0	0	0	0	0	0	0	0	0	0	0	0	0	0	0	0
Veillonellaceae	0	0	0	0	0	0	0	0	0	0	0	0	0	0	0	0	0	0	0	0	0	0	0	0	0	0	0	0	0	0	0	0	0	0	0	0	0	0	0	0	0	0	0	0	0	0	0	0	0
Bacillaceae	0	0	0	0	0	0	0	0	0	0	0	0	0	0	0	0	0	0	0	0	0	0	0	0	0	0	0	0	0	0	0	0	0	0	0	0	0	0	0	0	0	0	0	0	0	0	0	0	0
Atopobiaceae	0	0	0	0	0	0	0	0	0	0	0	0	0	0	0	0	0	0	0	0	0	0	0	0	0	0	0	0	0	0	0	0	0	0	0	0	0	0	0	0	0	0	0	0	0	0	0	0	0
Alcaligenaceae	0	0	0	0	0	0	0	0	0	0	0	0	0	0	0	0	0	0	0	0	0	0	0	0	0	0	0	0	0	0	0	0	0	0	0	0	0	0	0	0	0	0	0	0	0	0	0	0	0
Aerococcaceae	0	0	0	0	0	0	0	0	0	0	0	0	0	0	0	0	0	0	0	0	0	0	0	0	0	0	0	0	0	0	0	0	0	0	0	0	0	0	0	0	0	0	0	0	0	0	0	0	0
Promicromonosporaceae	0	0	0	0	0	0	0	0	0	0	0	0	0	0	0	0	0	0	0	0	0	0	0	0	0	0	0	0	0	0	0	0	0	0	0	0	0	0	0	0	0	0	0	0	0	0	0	0	0
Porphyromonadaceae	0	0	0	0	0	0	0	0	0	0	0	0	0	0	0	0	0	0	0	0	0	0	0	0	0	0	0	0	0	0	0	0	0	0	0	0	0	0	0	0	0	0	0	0	0	0	0	0	0
Actinomycetaceae	0	0	0	0	0	0	0	0	0	0	0	0	0	0	0	0	0	0	0	0	0	0	0	0	0	0	0	0	0	0	0	0	0	0	0	0	0	0	0	0	0	0	0	0	0	0	0	0	0
Debaryomycetaceae	0	0	0	0	0	0	0	0	0	0	0	0	0	0	0	0	0	0	0	0	0	0	0	0	0	0	0	0	0	0	0	0	0	0	0	0	0	0	0	0	0	0	0	0	0	0	0	0	0
FGB76125	0	0	0	0	0	0	0	0	0	0	0	0	0	0	0	0	0	0	0	0	0	0	0	0	0	0	0	0	0	0	0	0	0	0	0	0	0	0	0	0	0	0	0	0	0	0	0	0	0
FGB76096	0	0	0	0	0	0	0	0	0	0	0	0	0	0	0	0	0	0	0	0	0	0	0	0	0	0	0	0	0	0	0	0	0	0	0	0	0	0	0	0	0	0	0	0	0	0	0	0	0
FGB73294	0	0	0	0	0	0	0	0	0	0	0	0	0	0	0	0	0	0	0	0	0	0	0	0	0	0	0	0	0	0	0	0	0	0	0	0	0	0	0	0	0	0	0	0	0	0	0	0	0
FGB570	0	0	0	0	0	0	0	0	0	0	0	0	0	0	0	0	0	0	0	0	0	0	0	0	0	0	0	0	0	0	0	0	0	0	0	0	0	0	0	0	0	0	0	0	0	0	0	0	0
FGB497	0	0	0	0	0	0	0	0	0	0	0	0	0	0	0	0	0	0	0	0	0	0	0	0	0	0	0	0	0	0	0	0	0	0	0	0	0	0	0	0	0	0	0	0	0	0	0	0	0
FGB496	0	0	0	0	0	0	0	0	0	0	0	0	0	0	0	0	0	0	0	0	0	0	0	0	0	0	0	0	0	0	0	0	0	0	0	0	0	0	0	0	0	0	0	0	0	0	0	0	0
FGB4196	0	0	0	0	0	0	0	0	0	0	0	0	0	0	0	0	0	0	0	0	0	0	0	0	0	0	0	0	0	0	0	0	0	0	0	0	0	0	0	0	0	0	0	0	0	0	0	0	0
FGB1872	0	0	0	0	0	0	0	0	0	0	0	0	0	0	0	0	0	0	0	0	0	0	0	0	0	0	0	0	0	0	0	0	0	0	0	0	0	0	0	0	0	0	0	0	0	0	0	0	0
Lachnospiraceae	0	0	0	0	0	0	0	0	0	0	0	0	0	0	0	0	0	0	0	0	0	0	0	0	0	0	0	0	0	0	0	0	0	0	0	0	0	0	0	0	0	0	0	0	0	0	0	0	0
FGB1781	0	0	0	0	0	0	0	0	0	0	0	0	0	0	0	0	0	0	0	0	0	0	0	0	0	0	0	0	0	0	0	0	0	0	0	0	0	0	0	0	0	0	0	0	0	0	0	0	0
Lactobacillaceae	0	0	0	0	0	0	0	0	0	0	0	0	0	0	0	0	0	0	0	0	0	0	0	0	0	0	0	0	0	0	0	0	0	0	0	0	0	0	0	0	0	0	0	0	0	0	0	0	0
FGB1764	0	0	0	0	0	0	0	0	0	0	0	0	0	0	0	0	0	0	0	0	0	0	0	0	0	0	0	0	0	0	0	0	0	0	0	0	0	0	0	0	0	0	0	0	0	0	0	0	0
FGB1762	0	0	0	0	0	0	0	0	0	0	0	0	0	0	0	0	0	0	0	0	0	0	0	0	0	0	0	0	0	0	0	0	0	0	0	0	0	0	0	0	0	0	0	0	0	0	0	0	0
Leptotrichiaceae	0	0	0	0	0	0	0	0	0	0	0	0	0	0	0	0	0	0	0	0	0	0	0	0	0	0	0	0	0	0	0	0	0	0	0	0	0	0	0	0	0	0	0	0	0	0	0	0	0
FGB1534	0	0	0	0	0	0	0	0	0	0	0	0	0	0	0	0	0	0	0	0	0	0	0	0	0	0	0	0	0	0	0	0	0	0	0	0	0	0	0	0	0	0	0	0	0	0	0	0	0
FGB12783	0	0	0	0	0	0	0	0	0	0	0	0	0	0	0	0	0	0	0	0	0	0	0	0	0	0	0	0	0	0	0	0	0	0	0	0	0	0	0	0	0	0	0	0	0	0	0	0	0
FGB1230	0	0	0	0	0	0	0	0	0	0	0	0	0	0	0	0	0	0	0	0	0	0	0	0	0	0	0	0	0	0	0	0	0	0	0	0	0	0	0	0	0	0	0	0	0	0	0	0	0
Micrococcaceae	0	0	0	0	0	0	0	0	0	0	0	0	0	0	0	0	0	0	0	0	0	0	0	0	0	0	0	0	0	0	0	0	0	0	0	0	0	0	0	0	0	0	0	0	0	0	0	0	0
Eubacteriales_Family_XIII_Incertae_Sedis	0	0	0	0	0	0	0	0	0	0	0	0	0	0	0	0	0	0	0	0	0	0	0	0	0	0	0	0	0	0	0	0	0	0	0	0	0	0	0	0	0	0	0	0	0	0	0	0	0
Erysipelotrichaceae	0	0	0	0	0	0	0	0	0	0	0	0	0	0	0	0	0	0	0	0	0	0	0	0	0	0	0	0	0	0	0	0	0	0	0	0	0	0	0	0	0	0	0	0	0	0	0	0	0
Neisseriaceae	0	0	0	0	0	0	0	0	0	0	0	0	0	0	0	0	0	0	0	0	0	0	0	0	0	0	0	0	0	0	0	0	0	0	0	0	0	0	0	0	0	0	0	0	0	0	0	0	0
Erwiniaceae	0	0	0	0	0	0	0	0	0	0	0	0	0	0	0	0	0	0	0	0	0	0	0	0	0	0	0	0	0	0	0	0	0	0	0	0	0	0	0	0	0	0	0	0	0	0	0	0	0
Enterococcaceae	0	0	0	0	0	0	0	0	0	0	0	0	0	0	0	0	0	0	0	0	0	0	0	0	0	0	0	0	0	0	0	0	0	0	0	0	0	0	0	0	0	0	0	0	0	0	0	0	0
Enterobacteriaceae	0	0	0	0	0	0	0	0	0	0	0	0	0	0	0	0	0	0	0	0	0	0	0	0	0	0	0	0	0	0	0	0	0	0	0	0	0	0	0	0	0	0	0	0	0	0	0	0	0
Pasteurellaceae	0	0	0	0	0	0	0	0	0	0	0	0	0	0	0	0	0	0	0	0	0	0	0	0	0	0	0	0	0	0	0	0	0	0	0	0	0	0	0	0	0	0	0	0	0	0	0	0	0
Peptoniphilaceae	0	0	0	0	0	0	0	0	0	0	0	0	0	0	0	0	0	0	0	0	0	0	0	0	0	0	0	0	0	0	0	0	0	0	0	0	0	0	0	0	0	0	0	0	0	0	0	0	0
Peptostreptococcaceae	0	0	0	0	0	0	0	0	0	0	0	0	0	0	0	0	0	0	0	0	0	0	0	0	0	0	0	0	0	0	0	0	0	0	0	0	0	0	0	0	0	0	0	0	0	0	0	0	0
Eggerthellaceae	0	0	0	0	0	0	0	0	0	0	0	0	0	0	0	0	0	0	0	0	0	0	0	0	0	0	0	0	0	0	0	0	0	0	0	0	0	0	0	0	0	0	0	0	0	0	0	0	0
Dermabacteraceae	0	0	0	0	0	0	0	0	0	0	0	0	0	0	0	0	0	0	0	0	0	0	0	0	0	0	0	0	0	0	0	0	0	0	0	0	0	0	0	0	0	0	0	0	0	0	0	0	0
Yersiniaceae	0	0	0	0	0	0	0	0	0	0	0	0	0	0	0	0	0	0	0	0	0	0	0	0	0	0	0	0	0	0	0	0	0	0	0	0	0	0	0	0	0	0	0	0	0	0	0	0	0
[truncated: 43 more columns]

## Sheet: toothbrush
family	SRR10744092.metaphlan	SRR10744093.metaphlan	SRR10744094.metaphlan	SRR10744095.metaphlan	SRR10744096.metaphlan	SRR10744097.metaphlan	SRR10744098.metaphlan	SRR10744099.metaphlan	SRR10744100.metaphlan	SRR10744101.metaphlan	SRR10744102.metaphlan	SRR10744103.metaphlan	SRR10744104.metaphlan	SRR10744105.metaphlan	SRR10744106.metaphlan	SRR10744107.metaphlan	SRR10744108.metaphlan	SRR10744109.metaphlan	SRR10744110.metaphlan	SRR10744111.metaphlan	SRR10744112.metaphlan	SRR10744113.metaphlan	SRR10744114.metaphlan	SRR10744115.metaphlan	SRR10744116.metaphlan	SRR10744117.metaphlan	SRR10744118.metaphlan	SRR10744119.metaphlan	SRR10744120.metaphlan	SRR10744121.metaphlan	SRR10744122.metaphlan	SRR10744123.metaphlan	SRR10744124.metaphlan	SRR10744125.metaphlan	SRR10744126.metaphlan	SRR10744127.metaphlan
Enterobacteriaceae	18.1845	0.06293	7.45788	61.2619	38.4633	0.01083	59.5768	2.5538	0.13085	91.5236	3.6046	1.65551	23.9589	0.02494	45.2654	2.64047	0.05235	0.02109	2.04774	0.03256	39.3216	29.685	8.03624	92.1188	76.2315	1.08636	0.00928	27.6829	7.50682	0.04223	0.32441	55.4139	49.8351	1.68872	0.73337	0.42515
Streptococcaceae	0.58842	28.0551	31.3115	0.04597	1.79281	0.7254	0	0.06005	26.2975	2.32868	0.32565	10.3978	0.04067	10.1768	0.34052	31.0353	0.4587	14.6363	62.1917	24.1038	17.565	8.23291	6.5739	1.58368	8.7421	32.7775	32.2275	2.30245	0.08287	5.61743	28.1216	15.0126	0.60986	14.6767	6.12931	22.3582
Micrococcaceae	0.23858	6.27552	14.3684	2.06902	0.03889	1.38299	14.0566	0.03822	22.8423	3.80733	0.00604	1.72119	0	0.17938	0.07219	8.40916	0.60204	10.0685	3.87756	4.03145	9.88744	9.08699	1.4859	3.32682	2.55414	9.87489	0.30058	0.25981	1.11677	64.6269	5.32662	19.4342	0.04897	26.2467	16.6155	10.088
Veillonellaceae	0.42015	16.4393	25.4727	0	0.16339	0.06303	0	0.0045	4.00329	0.56366	0.03533	44.3175	0	0.16887	0.03979	16.528	0.09546	21.024	0.35906	11.5781	6.99533	4.93596	4.14813	0.07193	1.40225	18.8416	7.49412	0.10113	0.00343	0.7666	16.5664	1.19992	0	27.5196	35.836	4.3216
Xanthomonadaceae	16.2796	0.01298	2.92411	10.6185	2.32351	2.89832	7.59565	0	2.74904	0	10.698	0	51.5303	2.54672	9.02284	0.09656	0	0	0	7.59539	0.03577	35.5225	0.40927	0.00305	0.01611	0.00535	0.02782	0.02499	36.2064	0.01499	0.26262	0.04035	37.3135	0	2.32393	0.11276
Moraxellaceae	21.5163	0	0	21.8342	24.1182	0	0	0.74081	0.02998	0	28.4329	0	1.58901	38.7887	0.64029	0.08377	1.36876	0	0	0.01019	0	0	70.2884	0.20813	0.0071	0.00108	0.00254	0	23.488	0.00064	4.47733	0	0.31699	0	0	0.00973
Pseudomonadaceae	1.658	0	0	3.80587	0.1054	0	2.68553	0.50696	0.00228	0	38.8674	0	2.48453	3.98175	33.9014	1.59767	65.5482	0	0	0.00305	0	0	3.23581	0.13829	0	0	0.00197	0	5.87867	0.00407	0	0.04881	2.28443	0.39594	0	0
Actinomycetaceae	0.05959	3.935	0	0.00416	0.24492	0.29542	0	0	1.76784	0.79258	0.02572	6.62478	0	0.16897	0.05012	5.36106	0.59775	20.9593	16.8882	6.8326	6.75229	2.03269	1.29722	0.49566	5.48979	10.3342	13.1649	0.3337	0	2.17619	4.5801	5.74673	0.0808	6.42144	14.4544	24.9139
Caulobacteraceae	2.89181	0.12346	6.627	0.09092	4.33331	92.1796	0	0	0	0.1123	8.37516	0	7.76895	2.00596	4.65944	0	0	0	0	0	0	0	0	0.04521	0	0.1482	0	0	0.05788	0	0	0	0.1766	0.03707	2.26745	0.37948
Comamonadaceae	9.66835	0.10545	0	0	26.7945	0	0	0	0.02822	0	5.88272	0	0	15.7516	0.7148	0.01981	0.00809	0	0	0	0	0.00338	0.03676	0	0.00072	0.03576	0	0.00157	6.88554	18.46	0	0	0	0	0	0.03012
Chitinophagaceae	0	0	0	0	0	0	0	80.8141	0	0	0	0	0	0	0	0	0.00141	0	0	0	0	0	0	0	0	0	0	0	0	0	0	0	0	0	0	0
Sphingomonadaceae	0	0	0	0	0.57955	0.00325	16.0855	0.22788	0	0	0.1301	0	7.28354	17.242	0	0	30.9056	0	0	0.00772	0	0	0.34543	0	0	0	0	0.01352	0.22274	0.0083	0	0	3.92874	0	0	0.02826
Yersiniaceae	0	0	0	0	0	0	0	0	0	0	0	0	0.02508	0	0	0	0	0	0	0	0	0	0	0.02906	0	0	0	68.7994	0	0	0	0	0	0	0	0
Neisseriaceae	0	6.66749	0	0.08156	0	0.03455	0	0	4.35623	0.01534	0.00228	3.47382	0	0	0.00858	1.73069	0.06367	1.96794	0	6.45559	0.22821	4.13868	0.04441	0	0.38185	2.05041	29.4677	0	0	3.48321	0.58731	0.41824	0	0.06954	0.17076	0.46199
Enterococcaceae	0.00672	0.12609	2.10936	0.04258	0.06425	0.26644	0	0	0.4501	0.38882	0	1.17449	0	0	0.69779	0.95601	0.00661	0.36672	13.3478	2.90696	0.19841	2.83237	0.0378	1.83154	1.90364	3.81435	0.10349	0.27788	0	0.17051	25.5506	0.47189	0	0.24897	2.13591	1.89418
Weeksellaceae	27.0308	0.01224	0	0	0.18055	0.04622	0	0.35728	0.49809	0	1.63184	0	0.90132	0	0.18113	0	0.18885	0.0112	0	0.06309	0	0.01139	0	0	0.00149	0.01429	0.50873	0	16.0455	0	0	0.00697	0.13395	0	0	0.0799
Burkholderiaceae	0	5.30932	0.5751	0.01143	0	0	0	5.33652	13.3707	0.0203	0	0.76567	0	0	0.00041	0.40751	0.02522	0.01315	0	8.52911	0.96041	0.0145	0	0	0.10349	1.69421	6.83407	0	0	0	0.829	0.05557	0	0	0.17126	2.2189
Prevotellaceae	0.01057	2.46577	0	0	0	0	0	0	0.09377	0	0	3.18253	0	0	0	1.83205	0	4.33233	0	0.53932	3.3756	0.35415	0	0	0.98588	4.74352	0.63924	0	0	0.059	1.96453	0.12421	0	9.53911	11.0118	0
Lachnospiraceae	0.00677	0.42949	0	0	0	0	0	0	0.26931	0	0	2.12946	0	0	0	11.1812	0.00119	7.96863	0	0.52492	1.93945	0.36351	1.21142	0.01565	0.01893	0.26425	0.5063	0	0	0.64412	2.61162	0.1079	0	2.7543	2.66725	6.41796
Aerococcaceae	0.00457	9.81796	0	0.01187	0.56912	0.00051	0	0	4.50829	0.00477	0.0539	7.15284	0	0	0	0.44957	0.00124	0.03865	1.01683	7.11305	0	0.01389	0	0	0	0	0.91564	0.07649	0	0	1.55635	0.18118	0	0.00206	0	7.06298
Carnobacteriaceae	0.08745	7.43864	0	0	0	0.02493	0	0	3.10523	0.17705	0	0.63983	0	0.00158	0	2.99145	0.00862	1.79431	0.13559	3.21142	0.47432	1.78106	0.14275	0.00833	0.22299	0.58492	1.5936	0	0.00173	1.23666	0.55712	1.02707	0	1.25356	0.73058	1.82446
Pasteurellaceae	0	1.88294	8.48004	0.12199	0	0	0	0	2.84316	0.02861	0	0	0	0	0	0.54068	0	0.2644	0	1.17761	3.74408	0.23983	0	0	0.32126	5.53708	0.64061	0	0.01298	0.26306	0.18336	0.06282	0	0.07568	0.6972	0.2769
Corynebacteriaceae	0	0.02968	0.67385	0	0	0	0	0	0.15147	0.00511	0	1.73589	0	0	0	0.51755	0.05837	0.56368	0	2.38101	0.06765	0.02139	0	0	0.70511	4.08095	0.1277	0	0	0.87185	2.04165	0.0781	0.01721	0.01418	0	0.93581
Leptotrichiaceae	0	0.12227	0	0	0	0	0	0	0.27393	0	0	3.47275	0	0	0	1.65467	0	3.67249	0	1.1648	0.14473	0.04528	0.02172	0	0.04309	0.32862	0.48933	0	0	0	0.21058	0.34647	0	0.13276	0	0.47359
Candidatus_Saccharibacteria_unclassified	0.00635	0.86775	0	0	0	0.01591	0	0	1.15614	0	0	2.7063	0	0	0	1.01374	0	0.77189	0	1.18566	0.03778	0.02628	0.02591	0	0	0.14742	0.31756	0	0	0.19205	0.70912	0	0	0.01574	1.85754	1.31388
Bacillales_unclassified	0	4.07613	0	0	0	0	0	0	3.14573	0.06672	0	0.8768	0	0	0	1.35315	0	0.05517	0	0.50248	0.14897	0.08719	0.13742	0	0.05698	0.10352	0.01255	0.01475	0	0.00149	0.25385	0	0	0.05262	0	1.23121
Porphyromonadaceae	0	3.17805	0	0	0	0	0	0	1.87694	0.02322	0	3.43174	0	0	0	0.18817	0	0.69495	0	1.11892	0.00562	0.29841	0	0	0.00452	0.14898	0.01143	0	0	0.05331	0	0	0	0	0.75457	0.15788
Fusobacteriaceae	0	0.35932	0	0	0	0	0	0	1.13374	0	0	1.06186	0	0	0	1.77472	0	0.49219	0	0.1423	0.02984	0.05927	0	0.04295	0.00489	0.03992	0.17767	0	0	0	0.94915	0	0	0.08458	0.58658	3.96996
Flavobacteriaceae	0	0.2899	0	0	0	0	0	0	1.37032	0	0	0.17143	0	5.06292	0	0	0	0.00194	0	1.69758	0	0	0	0	0	0.36408	0.05368	0	0	0	0.09229	0	0	0	0	0.81604
Atopobiaceae	0.03355	0.05641	0	0	0	0	0	0	0.01607	0	0	0	0	0	0	0.57929	0	1.27123	0	0.12296	0.11301	0.00305	0.07624	0.03481	0.02148	0.3445	0.42336	0	0	0.56685	0.1026	0.02701	0	4.39548	0.51219	0.83065
Eubacteriales_Family_XIII_Incertae_Sedis	0	0.37644	0	0	0	0	0	0	0.40519	0	0	0	0	0	0	2.25419	0.00158	1.52347	0	0.05982	0.20718	0	0.55644	0	0.00158	0.20749	0.27817	0	0	0.16442	0	0.0285	0	0.34395	0	3.07226
Promicromonosporaceae	0	0	0	0	0	0	0	0	0	0	0	0	0	0	0	0	0	0	0	0	7.51414	0	0	0	0	0.00735	0.06569	0	0	0	0	0	0	1.68006	0	0.02413
Phyllobacteriaceae	0	0	0	0	0	0	0	6.99263	0	0	0	0	0	0	0	0	0	0	0	0	0	0	0	0	0	0	0	0	0	0	0	0	0	0	0	0
Peptostreptococcaceae	0	0.16973	0	0	0	0	0	0	0.55656	0.00348	0	0	0	0	0	3.93419	0.00633	0.98777	0	0.01766	0.02661	0.02399	0.4774	0	0	0	0.23217	0	0	0.01838	0	0.01607	0	0.20793	0	0.1677
Microbacteriaceae	1.26228	0	0	0	0	1.4317	0	0.31806	0	0	0.60967	0	0.03178	2.99666	0.05839	0	0	0	0	0	0	0	0	0	0	0	0	0	0.02103	0	0	0	0	0	0	0
Alcaligenaceae	0	0	0	0	0	0	0	0	0	0	0	0	1.38318	0	3.57602	0	0	0	0	0	0	0	0	0	0	0	0	0	0.64264	0	0	0	0.77838	0	0	0
Propionibacteriaceae	0	0.07835	0	0	0	0.03487	0	1.59678	0.27315	0.00155	0	0	0	0	0	0	0	0.12608	0	2.12332	0	0	0	0.00367	0.00996	0.07622	0.97455	0	0	0.0004	0	0.01896	0	0	0	0.53689
Rhizobiaceae	0	0	0	0	0.03651	0	0	0	0	0	0.53954	0	0.31401	0	0.04575	0	0	0	0	0	0	0	1.3091	0	0	0	0	0	0	0	0	0	3.03165	0	0	0
Cellulomonadaceae	0	0.45993	0	0	0	0.03038	0	0	0.03707	0	0	1.49861	0	0.04574	0	0	0	0.35752	0	0.25814	0	0	0	0	0.17438	0.37525	0.62878	0	0	0	0.1803	0	0	0.05718	0	0.47112
Sphingobacteriaceae	0	0	0	0	0.19179	0	0	0	0	0	0.72234	0	1.86143	0	0.1292	0	0	0	0	0	0	0	0	0	0	0	0	0	1.62198	0	0	0	0	0	0	0
Selenomonadaceae	0	0.0472	0	0	0	0	0	0	0.01332	0.00081	0	0	0	0	0	0.28407	0	1.11563	0	0.39032	0.04613	0	0.06368	0	0	0.15423	0.43671	0	0	0.19151	1.00227	0	0	0.25729	0	0.09786
Erysipelotrichaceae	0	0.07024	0	0	0	0	0	0	0	0	0	0	0	0	0	0.58541	0	1.04235	0	0.08208	0.00565	0.00929	0.03861	0.01226	0	0.07225	0	0	0	0.06861	0	0.05935	0	0.75717	0.34429	0.87432
Cardiobacteriaceae	0	0.01814	0	0	0	0	0	0	0.05228	0.01317	0	0	0	0	0	0	0	0.37788	0	1.04628	0	0	0	0	0.12451	0.42496	0.35322	0	0	0.08542	0	0.05511	0	0.05099	0	0.87304
Candidatus_Sacchiramonaceae	0	0.05728	0	0	0	0.00166	0	0	0.40969	0.03078	0.0049	1.06228	0	0	0	0	0	0.24708	0	0.8066	0	0	0	0.00421	0	0.06979	0.42991	0	0	0.00014	0	0.01803	0	0.02488	0	0
Candidatus_Absconditabacteria_unclassified	0	0.39002	0	0	0	0	0	0	0.33824	0	0	0	0	0	0	0	0	1.50968	0	0.61596	0	0	0	0	0	0	0.00057	0	0	0.01408	0	0	0	0	0	0
Brucellaceae	0	0	0	0	0	0	0	0	0	0	0.03613	0	0.26346	0	0.55422	0	0	0	0	0	0	0	0	0	0	0	0	0	0.2019	0	0	0	0.78347	0	0	0
FGB76125	0	0.02428	0	0	0	0	0	0	0	0	0	0	0	0	0	0	0	0	0	0	0	0	0	0	0.47025	1.07935	0.04834	0	0	0	0	0	0	0	0	0
Candidatus_Nanosynbacteraceae	0	0.01402	0	0	0	0.07279	0	0	0.01453	0	0	0.53442	0	0	0	0	0	0.04511	0	0.11181	0	0	0	0	0	0.00965	0.03787	0	0	0.02213	0.61235	0	0	0	0	0.10954
Candidatus_Nanogingivalaceae	0.04554	0.02706	0	0	0	0.00018	0	0	0.80474	0.09207	0	0	0	0	0	0	0	0.21984	0	0	0	0.15575	0	0	0	0.00209	0	0	0	0.02796	0.035	0	0	0	0	0
Bifidobacteriaceae	0	0	0	0	0	0	0	0	0	0	0	0	0	0	0	0	0	0	0	0.03162	0.01364	0	0	0.0259	0	0.00773	0.1059	0	0	0	0.07484	0	0	0.83189	0	0
FGB1534	0	0	0	0	0	0	0	0	0	0	0	0	0	0	0	0	0	0.95858	0	0	0.04515	0	0	0	0	0	0	0	0	0.01208	0	0	0	0	0	0
Debaryomycetaceae	0	0	0	0	0	0	0	0	0	0	0	0	0	0	0	0	0	0	0.13544	0	0	0	0	0	0	0	0.04108	0.11142	0	0	0	0	0.61762	0	0	0
Bacillaceae	0	0	0	0	0	0	0	0	0	0	0	0	0	0	0.04164	0	0	0	0	0.77833	0	0	0	0	0	0	0	0	0	0	0	0	0	0	0	0
Methylobacteriaceae	0	0	0	0	0	0.01807	0	0	0	0	0	0	0	0.76023	0	0	0	0	0	0	0	0	0	0	0	0	0	0	0	0	0	0	0	0	0	0
Tannerellaceae	0	0.06621	0	0	0	0	0	0	0.04194	0	0	0.21257	0	0	0	0	0	0.00122	0	0.13573	0	0	0	0	0	0.01248	0.0797	0	0	0	0.04435	0	0	0	0	0.13392
FGB76096	0	0	0	0	0	0	0	0	0.02395	0	0	0	0	0	0	0	0	0	0	0.00064	0	0	0	0	0	0	0	0	0	0	0	0	0	0	0	0.67409
Staphylococcaceae	0	0	0	0	0	0	0	0.19155	0	0	0	0	0	0	0	0	0	0.13787	0	0.26999	0	0	0	0	0	0	0	0	0	0	0	0	0	0	0	0
Campylobacteraceae	0	0.0277	0	0	0	0	0	0	0.01876	0	0	0	0	0	0	0	0	0.22363	0	0.02304	0.02194	0.02132	0	0	0	0.02418	0	0	0	0.00857	0	0	0	0.11753	0	0.0877
Rhodobacteraceae	0	0	0	0	0	0	0	0	0	0	0	0	0.53895	0	0	0	0	0	0	0	0	0	0	0	0	0	0	0	0	0	0	0	0	0	0	0
Acetobacteraceae	0	0	0	0	0	0.44022	0	0	0	0	0.01099	0	0	0	0	0	0	0	0	0	0	0	0	0	0	0	0	0	0	0	0	0	0.02754	0	0	0
Peptoniphilaceae	0	0.00045	0	0	0	0	0	0	0.38073	0	0	0	0	0	0	0	0	0.01155	0	0.03661	0	0	0	0	0	0.01244	0.0086	0	0	0	0	0	0	0.00259	0	0.00457
FGB1764	0	0	0	0	0	0	0	0	0	0	0	0	0	0	0	0	0	0	0	0.00976	0	0	0	0	0	0	0	0	0	0	0	0	0	0	0	0.23929
Candidatus_Nanoperiomorbaceae	0	0.00947	0	0	0	0	0	0	0.01236	0	0	0	0	0	0	0	0	0	0	0.09197	0	0	0	0	0	0.02374	0.10779	0	0	0	0	0	0	0	0	0
Bradyrhizobiaceae	0	0	0	0	0	0.01477	0	0.17189	0	0	0	0	0.02488	0	0	0	0	0	0	0	0	0	0	0	0	0	0	0	0	0	0	0	0	0	0	0
FGB496	0	0	0	0	0	0	0	0	0	0	0	0	0	0	0	0	0	0	0	0	0	0	0	0	0	0	0	0	0	0	0.19275	0	0	0	0	0
FGB1762	0	0	0	0	0	0	0	0	0.12266	0	0	0	0	0	0	0	0	0.00647	0	0.02659	0	0	0	0	0	0	0	0	0	0	0	0	0	0	0	0
FGB570	0	0	0	0	0	0	0	0	0	0	0	0	0	0	0	0	0	0.04793	0	0.00399	0.01152	0	0	0	0	0.01476	0	0	0	0	0	0	0	0.01913	0	0
Brevibacteriaceae	0	0	0	0	0	0	0	0	0	0	0.00486	0	0	0.08964	0	0	0	0	0	0	0	0	0	0	0	0	0	0	0	0	0	0	0	0	0	0
Dermabacteraceae	0	0	0	0	0	0	0	0	0	0	0	0	0	0	0	0	0	0	0	0	0	0	0	0	0	0	0	0	0.003	0.08742	0	0	0	0	0	0
Burkholderiales_unclassified	0	0	0	0	0	0	0	0.089	0	0	0	0	0	0	0	0	0	0	0	0	0	0	0	0	0	0	0	0	0	0	0	0	0	0	0	0
Candidatus_Gracilibacteria_unclassified	0	0	0	0	0	0	0	0	0	0	0	0	0	0	0	0	0	0.00864	0	0	0	0	0	0	0	0.0595	0.01949	0	0	0	0	0	0	0	0	0
FGB1872	0	0	0	0	0	0	0	0	0	0	0	0	0	0	0	0	0	0	0	0	0.08248	0	0	0	0	0	0	0	0	0	0	0	0	0	0	0
Synergistaceae	0	0	0	0	0	0	0	0	0	0	0	0	0	0	0	0	0	0	0	0.00079	0	0	0	0	0	0	0.07451	0	0	0	0	0	0	0	0	0
Bacteroidetes_unclassified	0	0	0	0	0	0	0	0	0	0	0	0	0	0	0	0	0	0	0	0.04411	0	0	0	0	0	0.00055	0	0	0	0	0	0	0	0	0	0
FGB12783	0	0.01965	0	0	0	0	0	0	0.02432	0	0	0	0	0	0	0	0	0	0	0	0	0	0	0	0	0	0	0	0	0	0	0	0	0	0	0
FGB73294	0	0	0	0	0	0	0	0	0	0	0	0	0	0	0	0	0	0.02659	0	0	0	0	0	0	0	0	0.0045	0	0	0	0	0	0	0	0	0
Eggerthellaceae	0	0	0	0	0	0	0	0	0	0	0	0	0	0	0	0	0	0.00352	0	0	0	0	0	0	0	0	0.02105	0	0	0	0	0	0	0.0026	0	0
Lactobacillaceae	0	0	0	0	0	0	0	0	0	0	0	0	0	0	0	0	0	0	0	0.00074	0	0	0	0	0	0	0	0	0	0	0	0	0	0.02192	0	0
Sterolibacteriaceae	0	0	0	0	0	0	0	0	0	0	0	0	0	0	0	0	0	0	0	0	0	0	0	0	0	0	0	0	0	0.02217	0	0	0	0	0	0
FGB4196	0	0	0	0	0	0	0	0	0	0	0	0	0	0	0	0	0	0.01728	0	0	0	0	0	0	0	0	0	0	0	0	0	0	0	0	0	0
Erwiniaceae	0	0	0	0	0	0	0	0	0	0	0	0	0	0	0	0	0	0	0	0	0	0	0	0	0	0	0	0	0	0	0	0	0.01516	0	0	0
Azonexaceae	0	0	0	0	0	0	0	0	0	0	0	0	0	0	0	0	0	0	0	0	0	0	0	0	0	0	0	0	0	0.0125	0	0	0	0	0	0
FGB1781	0	0	0	0	0	0	0	0	0	0	0	0	0	0	0	0	0	0.01225	0	0	0	0	0	0	0	0	0	0	0	0	0	0	0	0	0	0
Erythrobacteraceae	0	0	0	0	0	0.00794	0	0	0	0	0	0	0	0	0	0	0	0	0	0	0	0	0	0	0	0	0	0	0	0	0	0	0	0	0	0
Hyphomicrobiales_unclassified	0	0	0	0	0	0	0	0	0	0	0	0	0	0.00752	0	0	0	0	0	0	0	0	0	0	0	0	0	0	0	0	0	0	0	0	0	0
FGB1230	0	0.00472	0	0	0	0	0	0	0	0	0	0	0	0	0	0	0	0	0	0	0	0	0	0	0	0	0	0	0	0	0	0	0	0	0	0
FGB497	0	0	0	0	0	0	0	0	0	0	0	0	0	0	0	0	0	0	0	0	0	0	0	0	0	0	0	0	0	0.00354	0	0	0	0	0	0
Treponemataceae	0	0	0	0	0	0	0	0	0	0	0	0	0	0	0	0	0	0	0	0.00238	0	0	0	0	0	0	0	0	0	0	0	0	0	0	0	0
Rhodocyclaceae	0	0	0	0	0	0	0	0	0	0	0	0	0	0	0	0	0	0.00195	0	0	0	0	0	0	0	0	0	0	0	0	0	0	0	0	0	0
Dietziaceae	0	0	0	0	0	0	0	0	0	0	0	0	0	0	0	0	0	0	0	0	0	0	0	0	0	0	0	0	0	0.00095	0	0	0	0	0	0
Candidatus_Nanosyncoccacae	0	0	0	0	0	0	0	0	0	0	0	0	0	0	0	0	0	0	0	0	0	0	0	0	0	0	0	0	0	0.00028	0	0	0	0	0	0
Desulfovibrionaceae	0	0	0	0	0	0	0	0	0	0	0	0	0	0	0	0	0	0	0	0	0	0	0	0	0	0	0	0	0	0	0	0	0	0	0	0
Cyclobacteriaceae	0	0	0	0	0	0	0	0	0	0	0	0	0	0	0	0	0	0	0	0	0	0	0	0	0	0	0	0	0	0	0	0	0	0	0	0
Thermaceae	0	0	0	0	0	0	0	0	0	0	0	0	0	0	0	0	0	0	0	0	0	0	0	0	0	0	0	0	0	0	0	0	0	0	0	0
Aestuariivirgaceae	0	0	0	0	0	0	0	0	0	0	0	0	0	0	0	0	0	0	0	0	0	0	0	0	0	0	0	0	0	0	0	0	0	0	0	0
Xanthobacteraceae	0	0	0	0	0	0	0	0	0	0	0	0	0	0	0	0	0	0	0	0	0	0	0	0	0	0	0	0	0	0	0	0	0	0	0	0
Thaumarchaeota_unclassified	0	0	0	0	0	0	0	0	0	0	0	0	0	0	0	0	0	0	0	0	0	0	0	0	0	0	0	0	0	0	0	0	0	0	0	0
Rhodospirillaceae	0	0	0	0	0	0	0	0	0	0	0	0	0	0	0	0	0	0	0	0	0	0	0	0	0	0	0	0	0	0	0	0	0	0	0	0
Rhodospirillales_unclassified	0	0	0	0	0	0	0	0	0	0	0	0	0	0	0	0	0	0	0	0	0	0	0	0	0	0	0	0	0	0	0	0	0	0	0	0
Sinobacteraceae	0	0	0	0	0	0	0	0	0	0	0	0	0	0	0	0	0	0	0	0	0	0	0	0	0	0	0	0	0	0	0	0	0	0	0	0
Cytophagaceae	0	0	0	0	0	0	0	0	0	0	0	0	0	0	0	0	0	0	0	0	0	0	0	0	0	0	0	0	0	0	0	0	0	0	0	0
Verrucomicrobiaceae	0	0	0	0	0	0	0	0	0	0	0	0	0	0	0	0	0	0	0	0	0	0	0	0	0	0	0	0	0	0	0	0	0	0	0	0
Thiobacillaceae	0	0	0	0	0	0	0	0	0	0	0	0	0	0	0	0	0	0	0	0	0	0	0	0	0	0	0	0	0	0	0	0	0	0	0	0
Sphingosinicellaceae	0	0	0	0	0	0	0	0	0	0	0	0	0	0	0	0	0	0	0	0	0	0	0	0	0	0	0	0	0	0	0	0	0	0	0	0
Sporichthyaceae	0	0	0	0	0	0	0	0	0	0	0	0	0	0	0	0	0	0	0	0	0	0	0	0	0	0	0	0	0	0	0	0	0	0	0	0
Caedimonadaceae	0	0	0	0	0	0	0	0	0	0	0	0	0	0	0	0	0	0	0	0	0	0	0	0	0	0	0	0	0	0	0	0	0	0	0	0
Aquificaceae	0	0	0	0	0	0	0	0	0	0	0	0	0	0	0	0	0	0	0	0	0	0	0	0	0	0	0	0	0	0	0	0	0	0	0	0
Aurantimonadaceae	0	0	0	0	0	0	0	0	0	0	0	0	0	0	0	0	0	0	0	0	0	0	0	0	0	0	0	0	0	0	0	0	0	0	0	0
Kineosporiaceae	0	0	0	0	0	0	0	0	0	0	0	0	0	0	0	0	0	0	0	0	0	0	0	0	0	0	0	0	0	0	0	0	0	0	0	0
Reyranellaceae	0	0	0	0	0	0	0	0	0	0	0	0	0	0	0	0	0	0	0	0	0	0	0	0	0	0	0	0	0	0	0	0	0	0	0	0
Gordoniaceae	0	0	0	0	0	0	0	0	0	0	0	0	0	0	0	0	0	0	0	0	0	0	0	0	0	0	0	0	0	0	0	0	0	0	0	0
Lacipirellulaceae	0	0	0	0	0	0	0	0	0	0	0	0	0	0	0	0	0	0	0	0	0	0	0	0	0	0	0	0	0	0	0	0	0	0	0	0
Immundisolibacteraceae	0	0	0	0	0	0	0	0	0	0	0	0	0	0	0	0	0	0	0	0	0	0	0	0	0	0	0	0	0	0	0	0	0	0	0	0
Legionellaceae	0	0	0	0	0	0	0	0	0	0	0	0	0	0	0	0	0	0	0	0	0	0	0	0	0	0	0	0	0	0	0	0	0	0	0	0
Leptospiraceae	0	0	0	0	0	0	0	0	0	0	0	0	0	0	0	0	0	0	0	0	0	0	0	0	0	0	0	0	0	0	0	0	0	0	0	0
Hyphomonadaceae	0	0	0	0	0	0	0	0	0	0	0	0	0	0	0	0	0	0	0	0	0	0	0	0	0	0	0	0	0	0	0	0	0	0	0	0
Methylocystaceae	0	0	0	0	0	0	0	0	0	0	0	0	0	0	0	0	0	0	0	0	0	0	0	0	0	0	0	0	0	0	0	0	0	0	0	0
Hyphomicrobiaceae	0	0	0	0	0	0	0	0	0	0	0	0	0	0	0	0	0	0	0	0	0	0	0	0	0	0	0	0	0	0	0	0	0	0	0	0
Boseaceae	0	0	0	0	0	0	0	0	0	0	0	0	0	0	0	0	0	0	0	0	0	0	0	0	0	0	0	0	0	0	0	0	0	0	0	0
Hydrogenophilales_unclassified	0	0	0	0	0	0	0	0	0	0	0	0	0	0	0	0	0	0	0	0	0	0	0	0	0	0	0	0	0	0	0	0	0	0	0	0
Mycobacteriaceae	0	0	0	0	0	0	0	0	0	0	0	0	0	0	0	0	0	0	0	0	0	0	0	0	0	0	0	0	0	0	0	0	0	0	0	0
Nitrospiraceae	0	0	0	0	0	0	0	0	0	0	0	0	0	0	0	0	0	0	0	0	0	0	0	0	0	0	0	0	0	0	0	0	0	0	0	0
Isosphaeraceae	0	0	0	0	0	0	0	0	0	0	0	0	0	0	0	0	0	0	0	0	0	0	0	0	0	0	0	0	0	0	0	0	0	0	0	0
Nocardiaceae	0	0	0	0	0	0	0	0	0	0	0	0	0	0	0	0	0	0	0	0	0	0	0	0	0	0	0	0	0	0	0	0	0	0	0	0
Ornithinimicrobiaceae	0	0	0	0	0	0	0	0	0	0	0	0	0	0	0	0	0	0	0	0	0	0	0	0	0	0	0	0	0	0	0	0	0	0	0	0
Bacteria_unclassified	0	0	0	0	0	0	0	0	0	0	0	0	0	0	0	0	0	0	0	0	0	0	0	0	0	0	0	0	0	0	0	0	0	0	0	0
Gemmataceae	0	0	0	0	0	0	0	0	0	0	0	0	0	0	0	0	0	0	0	0	0	0	0	0	0	0	0	0	0	0	0	0	0	0	0	0
Gaiellaceae	0	0	0	0	0	0	0	0	0	0	0	0	0	0	0	0	0	0	0	0	0	0	0	0	0	0	0	0	0	0	0	0	0	0	0	0
Phreatobacteraceae	0	0	0	0	0	0	0	0	0	0	0	0	0	0	0	0	0	0	0	0	0	0	0	0	0	0	0	0	0	0	0	0	0	0	0	0
Bryobacteraceae	0	0	0	0	0	0	0	0	0	0	0	0	0	0	0	0	0	0	0	0	0	0	0	0	0	0	0	0	0	0	0	0	0	0	0	0
Planctomycetaceae	0	0	0	0	0	0	0	0	0	0	0	0	0	0	0	0	0	0	0	0	0	0	0	0	0	0	0	0	0	0	0	0	0	0	0	0
FGB76660	0	0	0	0	0	0	0	0	0	0	0	0	0	0	0	0	0	0	0	0	0	0	0	0	0	0	0	0	0	0	0	0	0	0	0	0
Azospirillaceae	0	0	0	0	0	0	0	0	0	0	0	0	0	0	0	0	0	0	0	0	0	0	0	0	0	0	0	0	0	0	0	0	0	0	0	0
Pseudonocardiaceae	0	0	0	0	0	0	0	0	0	0	0	0	0	0	0	0	0	0	0	0	0	0	0	0	0	0	0	0	0	0	0	0	0	0	0	0
