# Supplementary material for: Phage communities in household-related biofilms correlate with bacterial hosts
Source: Front Microbiomes. 2024 Oct 9;3:1396560. doi: 10.3389/frmbi.2024.1396560 (PMC12993545; doi:10.3389/frmbi.2024.1396560)
Supplement: Supplementary file 7 [file Table5.xlsx]

## Sheet: TableS5_mycobacteriophage_vOTU_
contig_ID	vOTU	ref_seq_virus_genome_ID	Subject Accession	Subject Taxonomy ID	Subject Scientific Name	Subject Common Name	Subject Super Kingdom	Percentage of identical matches	Expect value	Bit score	Alignment length	Number of mismatches	Number of gap openings	Start of alignment in query	End of alignment in query	Subject sequence length	Start of alignment in subject	End of alignment in subject
NTM00014_genomad_NODE_114_length_40052_cov_13.865440	vOTU_230	gi|593775691|ref|NC_023703.1|	NC_023703	1089121	Mycobacterium phage Dori	Mycobacterium phage Dori	Viruses	72.775	1.81e-119	438	1539	330	71	38217	39703	64613	14601	16102
NTM00014_genomad_NODE_114_length_40052_cov_13.865440	vOTU_230	gi|593775691|ref|NC_023703.1|	NC_023703	1089121	Mycobacterium phage Dori	Mycobacterium phage Dori	Viruses	70.027	2.04e-34	156	1111	277	42	34132	35227	64613	9302	10371
NTM00014_genomad_NODE_286_length_23700_cov_13.544470	vOTU_68	gi|2487592226|ref|NC_073463.1|	NC_073463	2599866	Mycobacterium phage IdentityCrisis	Mycobacterium phage IdentityCrisis	Viruses	72.85300000000001	1.7999999999999998e-112	414	1444	304	64	20235	21650	38341	8444	9827
NTM00014_genomad_NODE_77_length_48881_cov_15.321325	vOTU_220	gi|2027880738|ref|NC_054432.1|	NC_054432	2775045	Mycobacterium phage phiT46-1	Mycobacterium phage phiT46-1	Viruses	83.475	0	2470	2699	399	38	16918	19593	52849	23503	26177
NTM00014_genomad_NODE_77_length_48881_cov_15.321325	vOTU_220	gi|593775691|ref|NC_023703.1|	NC_023703	1089121	Mycobacterium phage Dori	Mycobacterium phage Dori	Viruses	74.561	0	1351	3306	737	92	4893	8154	64613	21441	24686
NTM00030_virsorter_NODE_49_length_48787_cov_30.311335||full_1	vOTU_15	gi|1938369533|ref|NC_051723.1|	NC_051723	2743996	Mycobacterium phage Soul22	Mycobacterium phage Soul22	Viruses	78.417	0	2233	3526	694	38	9847	13362	54814	3492	24
NTM00030_virsorter_NODE_49_length_48787_cov_30.311335||full_1	vOTU_15	gi|1938369533|ref|NC_051723.1|	NC_051723	2743996	Mycobacterium phage Soul22	Mycobacterium phage Soul22	Viruses	80.7	0	1591	2114	351	42	6765	8863	54814	6428	4357
NTM00030_virsorter_NODE_49_length_48787_cov_30.311335||full_1	vOTU_15	gi|593775231|ref|NC_023698.1|	NC_023698	2902841	Mycobacterium phage Avani	Mycobacterium phage Avani	Viruses	78.027	0	2156	3527	706	40	9847	13362	54470	3492	24
NTM00030_virsorter_NODE_49_length_48787_cov_30.311335||full_1	vOTU_15	gi|593775231|ref|NC_023698.1|	NC_023698	2902841	Mycobacterium phage Avani	Mycobacterium phage Avani	Viruses	80.464	0	1563	2114	356	42	6765	8863	54470	6429	4358
NTM00030_virsorter_NODE_49_length_48787_cov_30.311335||full_1	vOTU_15	gi|530547084|ref|NC_022069.1|	NC_022069	1340820	Mycobacterium phage Jabbawokkie	Mycobacterium phage Jabbawokkie	Viruses	78.131	0	2154	3489	696	40	9847	13323	55213	4016	583
NTM00030_virsorter_NODE_49_length_48787_cov_30.311335||full_1	vOTU_15	gi|530547084|ref|NC_022069.1|	NC_022069	1340820	Mycobacterium phage Jabbawokkie	Mycobacterium phage Jabbawokkie	Viruses	80.558	0	1574	2114	354	42	6765	8863	55213	6952	4881
NTM00030_virsorter_NODE_49_length_48787_cov_30.311335||full_1	vOTU_15	gi|1938369636|ref|NC_051724.1|	NC_051724	1486474	Mycobacterium phage Zapner	Mycobacterium phage Zapner	Viruses	78.10300000000001	0	2148	3489	697	40	9847	13323	55307	4017	584
NTM00030_virsorter_NODE_49_length_48787_cov_30.311335||full_1	vOTU_15	gi|1938369636|ref|NC_051724.1|	NC_051724	1486474	Mycobacterium phage Zapner	Mycobacterium phage Zapner	Viruses	80.653	0	1585	2114	352	42	6765	8863	55307	6953	4882
NTM00030_virsorter_NODE_49_length_48787_cov_30.311335||full_1	vOTU_15	gi|1368571442|ref|NC_004686.2|	NC_004686	2907834	Mycobacterium phage Che9d	Mycobacterium phage Che9d	Viruses	77.887	0	2143	3559	711	48	9847	13391	56275	3502	6
NTM00030_virsorter_NODE_49_length_48787_cov_30.311335||full_1	vOTU_15	gi|1368571442|ref|NC_004686.2|	NC_004686	2907834	Mycobacterium phage Che9d	Mycobacterium phage Che9d	Viruses	80.7	0	1591	2114	351	42	6765	8863	56275	6438	4367
NTM00030_virsorter_NODE_49_length_48787_cov_30.311335||full_1	vOTU_15	gi|1938369415|ref|NC_051722.1|	NC_051722	2041528	Mycobacterium phage Demsculpinboyz	Mycobacterium phage Demsculpinboyz	Viruses	77.734	0	2097	3530	712	46	9847	13362	57437	3493	24
NTM00030_virsorter_NODE_49_length_48787_cov_30.311335||full_1	vOTU_15	gi|1938369415|ref|NC_051722.1|	NC_051722	2041528	Mycobacterium phage Demsculpinboyz	Mycobacterium phage Demsculpinboyz	Viruses	80.605	0	1580	2114	353	42	6765	8863	57437	6429	4358
NTM00030_virsorter_NODE_49_length_48787_cov_30.311335||full_1	vOTU_15	gi|1631936164|ref|NC_042030.1|	NC_042030	2920891	Mycobacterium phage Yoshi	Mycobacterium phage Yoshi	Viruses	77.418	0	2039	3525	731	36	9847	13362	58714	3492	24
NTM00030_virsorter_NODE_49_length_48787_cov_30.311335||full_1	vOTU_15	gi|1631936164|ref|NC_042030.1|	NC_042030	2920891	Mycobacterium phage Yoshi	Mycobacterium phage Yoshi	Viruses	80.7	0	1591	2114	351	42	6765	8863	58714	6428	4357
NTM00030_virsorter_NODE_49_length_48787_cov_30.311335||full_1	vOTU_15	gi|971483026|ref|NC_028751.1|	NC_028751	1675555	Mycobacterium phage Quico	Mycobacterium phage Quico	Viruses	74.582	0	881	2152	480	53	11263	13386	58671	2113	1
NTM00060_genomad_NODE_50_length_22244_cov_81.369688	vOTU_1	gi|2487592226|ref|NC_073463.1|	NC_073463	2599866	Mycobacterium phage IdentityCrisis	Mycobacterium phage IdentityCrisis	Viruses	80.624	0	1179	1538	287	9	20711	22244	38341	14305	15835
NTM00100_genomad_NODE_3_length_137219_cov_123.177496|provirus_2_30886	vOTU_12	gi|29566108|ref|NC_004683.1|	NC_004683	2907832	Mycobacterium phage Che9c	Mycobacterium phage Che9c	Viruses	73.87100000000001	5.019999999999999e-119	436	1240	260	49	3909	5107	57050	3300	2084
NTM00136_genomad_NODE_16_length_56697_cov_17.644045|provirus_22807_56680	vOTU_277	gi|192824177|ref|NC_011023.1|	NC_011023	2914013	Mycobacterium phage Pukovnik	Mycobacterium phage Pukovnik	Viruses	73.471	4.0199999999999985e-160	573	1700	377	56	6185	7848	52892	34701	36362
NTM00136_genomad_NODE_16_length_56697_cov_17.644045|provirus_22807_56680	vOTU_277	gi|2038063218|ref|NC_054790.1|	NC_054790	2599857	Mycobacterium phage Anthony	Mycobacterium phage Anthony	Viruses	73.304	1.8699999999999997e-158	568	1828	375	83	6053	7840	52202	31663	33417
NTM00136_genomad_NODE_16_length_56697_cov_17.644045|provirus_22807_56680	vOTU_277	gi|2038063317|ref|NC_054791.1|	NC_054791	2024303	Mycobacterium phage MyraDee	Mycobacterium phage MyraDee	Viruses	72.831	4.469999999999999e-85	324	1049	247	32	5981	7010	50514	29960	30989
NTM00136_genomad_NODE_16_length_56697_cov_17.644045|provirus_22807_56680	vOTU_277	gi|971761368|ref|NC_028965.1|	NC_028965	1698417	Mycobacterium phage Pioneer	Mycobacterium phage Pioneer	Viruses	73.41	4.469999999999999e-85	324	1038	206	57	6005	7010	53219	33752	34751
NTM00136_genomad_NODE_16_length_56697_cov_17.644045|provirus_22807_56680	vOTU_277	gi|1070619317|ref|NC_031238.1|	NC_031238	1792253	Mycobacterium phage Catalina	Mycobacterium phage Catalina	Viruses	73.192	3.4799999999999995e-81	311	1037	208	57	6005	7009	53411	33656	34654
NTM00136_genomad_NODE_16_length_56697_cov_17.644045|provirus_22807_56680	vOTU_277	gi|1666221239|ref|NC_042314.1|	NC_042314	2920890	Mycobacterium phage PackMan	Mycobacterium phage PackMan	Viruses	73.192	3.4799999999999995e-81	311	1037	208	57	6005	7009	51339	33655	34653
NTM00321_virsorter_NODE_4_length_185008_cov_26.248782||0_partial_1	vOTU_2	gi|1368571442|ref|NC_004686.2|	NC_004686	2907834	Mycobacterium phage Che9d	Mycobacterium phage Che9d	Viruses	80.476	0	1580	2141	355	46	27441	29566	56275	6438	4346
NTM00321_virsorter_NODE_4_length_185008_cov_26.248782||0_partial_1	vOTU_2	gi|1368571442|ref|NC_004686.2|	NC_004686	2907834	Mycobacterium phage Che9d	Mycobacterium phage Che9d	Viruses	78.212	0	1332	2148	422	33	31932	34066	56275	2120	6
NTM00321_virsorter_NODE_4_length_185008_cov_26.248782||0_partial_1	vOTU_2	gi|1938369533|ref|NC_051723.1|	NC_051723	2743996	Mycobacterium phage Soul22	Mycobacterium phage Soul22	Viruses	80.476	0	1580	2141	355	46	27441	29566	54814	6428	4336
NTM00321_virsorter_NODE_4_length_185008_cov_26.248782||0_partial_1	vOTU_2	gi|1938369533|ref|NC_051723.1|	NC_051723	2743996	Mycobacterium phage Soul22	Mycobacterium phage Soul22	Viruses	79.186	0	1434	2114	405	21	31932	34037	54814	2110	24
NTM00321_virsorter_NODE_4_length_185008_cov_26.248782||0_partial_1	vOTU_2	gi|1631936164|ref|NC_042030.1|	NC_042030	2920891	Mycobacterium phage Yoshi	Mycobacterium phage Yoshi	Viruses	80.476	0	1580	2141	355	46	27441	29566	58714	6428	4336
NTM00321_virsorter_NODE_4_length_185008_cov_26.248782||0_partial_1	vOTU_2	gi|1631936164|ref|NC_042030.1|	NC_042030	2920891	Mycobacterium phage Yoshi	Mycobacterium phage Yoshi	Viruses	78.676	0	1373	2115	414	23	31932	34037	58714	2110	24
NTM00321_virsorter_NODE_4_length_185008_cov_26.248782||0_partial_1	vOTU_2	gi|1938369636|ref|NC_051724.1|	NC_051724	1486474	Mycobacterium phage Zapner	Mycobacterium phage Zapner	Viruses	80.43	0	1574	2141	356	46	27441	29566	55307	6953	4861
NTM00321_virsorter_NODE_4_length_185008_cov_26.248782||0_partial_1	vOTU_2	gi|1938369636|ref|NC_051724.1|	NC_051724	1486474	Mycobacterium phage Zapner	Mycobacterium phage Zapner	Viruses	78.82600000000001	0	1365	2078	403	25	31932	33998	55307	2635	584
NTM00321_virsorter_NODE_4_length_185008_cov_26.248782||0_partial_1	vOTU_2	gi|1938369415|ref|NC_051722.1|	NC_051722	2041528	Mycobacterium phage Demsculpinboyz	Mycobacterium phage Demsculpinboyz	Viruses	80.383	0	1568	2141	357	46	27441	29566	57437	6429	4337
NTM00321_virsorter_NODE_4_length_185008_cov_26.248782||0_partial_1	vOTU_2	gi|1938369415|ref|NC_051722.1|	NC_051722	2041528	Mycobacterium phage Demsculpinboyz	Mycobacterium phage Demsculpinboyz	Viruses	78.197	0	1314	2119	418	31	31932	34037	57437	2111	24
NTM00321_virsorter_NODE_4_length_185008_cov_26.248782||0_partial_1	vOTU_2	gi|530547084|ref|NC_022069.1|	NC_022069	1340820	Mycobacterium phage Jabbawokkie	Mycobacterium phage Jabbawokkie	Viruses	80.336	0	1563	2141	358	46	27441	29566	55213	6952	4860
NTM00321_virsorter_NODE_4_length_185008_cov_26.248782||0_partial_1	vOTU_2	gi|530547084|ref|NC_022069.1|	NC_022069	1340820	Mycobacterium phage Jabbawokkie	Mycobacterium phage Jabbawokkie	Viruses	78.82600000000001	0	1365	2078	403	25	31932	33998	55213	2634	583
NTM00321_virsorter_NODE_4_length_185008_cov_26.248782||0_partial_1	vOTU_2	gi|593775231|ref|NC_023698.1|	NC_023698	2902841	Mycobacterium phage Avani	Mycobacterium phage Avani	Viruses	80.243	0	1552	2141	360	46	27441	29566	54470	6429	4337
NTM00321_virsorter_NODE_4_length_185008_cov_26.248782||0_partial_1	vOTU_2	gi|593775231|ref|NC_023698.1|	NC_023698	2902841	Mycobacterium phage Avani	Mycobacterium phage Avani	Viruses	78.818	0	1389	2115	411	23	31932	34037	54470	2110	24
NTM00321_virsorter_NODE_4_length_185008_cov_26.248782||0_partial_1	vOTU_2	gi|971483026|ref|NC_028751.1|	NC_028751	1675555	Mycobacterium phage Quico	Mycobacterium phage Quico	Viruses	76.862	0	881	1625	336	31	32450	34061	58671	1598	1
NTM00388_vibrant_NODE_73_length_24847_cov_32.481042	vOTU_32	gi|29566108|ref|NC_004683.1|	NC_004683	2907832	Mycobacterium phage Che9c	Mycobacterium phage Che9c	Viruses	74.455	5.109999999999999e-133	483	1284	250	64	2003	3238	57050	2065	3318
NTM00395_virsorter_NODE_7_length_35723_cov_102.242094||full	vOTU_3	gi|1938369415|ref|NC_051722.1|	NC_051722	2041528	Mycobacterium phage Demsculpinboyz	Mycobacterium phage Demsculpinboyz	Viruses	74.523	4.4899999999999994e-120	440	1048	250	12	22689	23726	57437	26767	27807
NTM00395_virsorter_NODE_7_length_35723_cov_102.242094||full	vOTU_3	gi|1938369636|ref|NC_051724.1|	NC_051724	1486474	Mycobacterium phage Zapner	Mycobacterium phage Zapner	Viruses	74.523	4.4899999999999994e-120	440	1048	250	12	22689	23726	55307	28216	29256
NTM00395_virsorter_NODE_7_length_35723_cov_102.242094||full	vOTU_3	gi|530547084|ref|NC_022069.1|	NC_022069	1340820	Mycobacterium phage Jabbawokkie	Mycobacterium phage Jabbawokkie	Viruses	74.523	4.4899999999999994e-120	440	1048	250	12	22689	23726	55213	28215	29255
NTM00395_virsorter_NODE_7_length_35723_cov_102.242094||full	vOTU_3	gi|593775231|ref|NC_023698.1|	NC_023698	2902841	Mycobacterium phage Avani	Mycobacterium phage Avani	Viruses	74.523	4.4899999999999994e-120	440	1048	250	12	22689	23726	54470	26825	27865
NTM00395_virsorter_NODE_7_length_35723_cov_102.242094||full	vOTU_3	gi|1859660594|ref|NC_048788.1|	NC_048788	2588513	Mycobacterium phage ThetaBob	Mycobacterium phage ThetaBob	Viruses	74.527	1.61e-119	438	1056	246	18	22689	23731	56714	27019	28064
NTM00398_vibrant_NODE_3_length_112119_cov_51.787943	vOTU_61	gi|1859660594|ref|NC_048788.1|	NC_048788	2588513	Mycobacterium phage ThetaBob	Mycobacterium phage ThetaBob	Viruses	72.39699999999999	2.4899999999999996e-77	300	1047	254	31	8088	9115	56714	28061	27031
NTM00398_vibrant_NODE_3_length_112119_cov_51.787943	vOTU_61	gi|764159194|ref|NC_026584.1|	NC_026584	1527513	Mycobacterium phage Minerva	Mycobacterium phage Minerva	Viruses	69.207	2.66e-32	150	1640	417	72	30720	32313	109871	20145	18548
NTM00398_vibrant_NODE_3_length_112119_cov_51.787943	vOTU_61	gi|1666221441|ref|NC_042316.1|	NC_042316	2902882	Mycobacterium phage Baka	Mycobacterium phage Baka	Viruses	69.207	2.66e-32	150	1640	417	72	30720	32313	111688	19726	18129
NTM00398_vibrant_NODE_3_length_112119_cov_51.787943	vOTU_61	gi|1631912901|ref|NC_041844.1|	NC_041844	2922218	Mycobacterium phage Optimus	Mycobacterium phage Optimus	Viruses	69.207	2.66e-32	150	1640	417	72	30720	32313	109270	19720	18123
NTM00398_vibrant_NODE_3_length_112119_cov_51.787943	vOTU_61	gi|593780187|ref|NC_023738.1|	NC_023738	1052673	Mycobacterium phage Thibault	Mycobacterium phage Thibault	Viruses	69.207	2.66e-32	150	1640	417	72	30720	32313	106327	19651	18054
NTM00398_vibrant_NODE_3_length_112119_cov_51.787943	vOTU_61	gi|530546800|ref|NC_022067.1|	NC_022067	1340713	Mycobacterium phage Wanda	Mycobacterium phage Wanda	Viruses	69.146	1.24e-30	145	1640	418	72	30720	32313	109960	19660	18063
NTM00398_vibrant_NODE_3_length_112119_cov_51.787943	vOTU_61	gi|530546568|ref|NC_022066.1|	NC_022066	1340709	Mycobacterium phage Redno2	Mycobacterium phage Redno2	Viruses	68.944	1.2500000000000001e-25	128	1639	423	70	30720	32313	108297	19851	18254
NTM00436_genomad_NODE_9_length_52086_cov_163.339932	vOTU_33	gi|2028935137|ref|NC_054453.1|	NC_054453	2588511	Mycobacterium phage Fulbright	Mycobacterium phage Fulbright	Viruses	76.72399999999999	0	918	1740	349	51	4784	6495	42396	16760	15049
NTM00436_genomad_NODE_9_length_52086_cov_163.339932	vOTU_33	gi|2028935275|ref|NC_054455.1|	NC_054455	2301545	Mycobacterium phage Tapioca	Mycobacterium phage Tapioca	Viruses	76.72399999999999	0	918	1740	349	51	4784	6495	44205	16763	15052
NTM00436_genomad_NODE_9_length_52086_cov_163.339932	vOTU_33	gi|2028935071|ref|NC_054452.1|	NC_054452	2047834	Mycobacterium phage Andies	Mycobacterium phage Andies	Viruses	76.68	0	913	1741	348	53	4784	6495	43779	16760	15049
NTM00436_genomad_NODE_9_length_52086_cov_163.339932	vOTU_33	gi|1070638039|ref|NC_031243.1|	NC_031243	1821538	Mycobacterium phage Xeno	Mycobacterium phage Xeno	Viruses	76.667	0	913	1740	350	51	4784	6495	42395	16760	15049
NTM00436_genomad_NODE_9_length_52086_cov_163.339932	vOTU_33	gi|2028934933|ref|NC_054450.1|	NC_054450	2301547	Mycobacterium phage Aggie	Mycobacterium phage Aggie	Viruses	76.609	0	907	1740	351	51	4784	6495	44333	16764	15053
NTM00436_genomad_NODE_9_length_52086_cov_163.339932	vOTU_33	gi|2028934860|ref|NC_054449.1|	NC_054449	2047843	Mycobacterium phage Philonius	Mycobacterium phage Philonius	Viruses	76.609	0	907	1740	351	51	4784	6495	43886	16763	15052
NTM00436_genomad_NODE_9_length_52086_cov_163.339932	vOTU_33	gi|1631939146|ref|NC_042055.1|	NC_042055	1821540	Mycobacterium phage Pipsqueaks	Mycobacterium phage Pipsqueaks	Viruses	76.609	0	907	1740	351	51	4784	6495	43679	16763	15052
NTM00436_genomad_NODE_9_length_52086_cov_163.339932	vOTU_33	gi|971742589|ref|NC_028779.1|	NC_028779	1555233	Mycobacterium phage Carcharodon	Mycobacterium phage Carcharodon	Viruses	76.609	0	907	1740	351	51	4784	6495	43680	16763	15052
NTM00436_genomad_NODE_9_length_52086_cov_163.339932	vOTU_33	gi|593779163|ref|NC_023729.1|	NC_023729	1056830	Mycobacterium phage Charlie	Mycobacterium phage Charlie	Viruses	76.609	0	907	1740	351	51	4784	6495	43036	16763	15052
NTM00436_genomad_NODE_9_length_52086_cov_163.339932	vOTU_33	gi|1938375763|ref|NC_051740.1|	NC_051740	2178923	Mycobacterium phage Xavia	Mycobacterium phage Xavia	Viruses	73.6	0	702	2053	449	71	18893	20912	49808	3368	1376
NTM00436_genomad_NODE_9_length_52086_cov_163.339932	vOTU_33	gi|1938366584|ref|NC_051695.1|	NC_051695	2126954	Mycobacterium phage OwlsT2W	Mycobacterium phage OwlsT2W	Viruses	77.303	0	691	1216	248	27	4988	6189	56515	16744	15543
NTM00436_genomad_NODE_9_length_52086_cov_163.339932	vOTU_33	gi|1938360943|ref|NC_051641.1|	NC_051641	2182394	Mycobacterium phage Byougenkin	Mycobacterium phage Byougenkin	Viruses	77.183	0	686	1214	253	23	4988	6189	54685	16396	15195
NTM00436_genomad_NODE_9_length_52086_cov_163.339932	vOTU_33	gi|971745542|ref|NC_028813.1|	NC_028813	1698713	Mycobacterium phage Seagreen	Mycobacterium phage Seagreen	Viruses	77.138	0	680	1216	250	27	4988	6189	57766	16220	15019
NTM00436_genomad_NODE_9_length_52086_cov_163.339932	vOTU_33	gi|971744022|ref|NC_028796.1|	NC_028796	1647302	Mycobacterium phage Phayonce	Mycobacterium phage Phayonce	Viruses	72.48100000000001	0	658	2402	535	96	18893	21248	49203	3367	1046
NTM00436_genomad_NODE_9_length_52086_cov_163.339932	vOTU_33	gi|1938375678|ref|NC_051739.1|	NC_051739	2593351	Mycobacterium phage Purky	Mycobacterium phage Purky	Viruses	73.125	0	656	2080	464	65	18887	20936	50513	3364	1350
NTM00436_genomad_NODE_9_length_52086_cov_163.339932	vOTU_33	gi|1938375034|ref|NC_051731.1|	NC_051731	2517951	Mycobacterium phage GreaseLightnin	Mycobacterium phage GreaseLightnin	Viruses	76.91	0	656	1204	249	21	18893	20092	48424	3370	2192
NTM00436_genomad_NODE_9_length_52086_cov_163.339932	vOTU_33	gi|1938375352|ref|NC_051735.1|	NC_051735	2572533	Mycobacterium phage FirstPlacePfu	Mycobacterium phage FirstPlacePfu	Viruses	76.827	0	651	1204	250	21	18893	20092	45680	3370	2192
NTM00436_genomad_NODE_9_length_52086_cov_163.339932	vOTU_33	gi|1938375196|ref|NC_051733.1|	NC_051733	2575357	Mycobacterium phage Phineas	Mycobacterium phage Phineas	Viruses	76.827	0	651	1204	250	21	18893	20092	47229	3358	2180
NTM00436_genomad_NODE_9_length_52086_cov_163.339932	vOTU_33	gi|1938375274|ref|NC_051734.1|	NC_051734	2015875	Mycobacterium phage Bartholomew	Mycobacterium phage Bartholomew	Viruses	76.827	0	651	1204	250	21	18893	20092	46484	3370	2192
NTM00436_genomad_NODE_9_length_52086_cov_163.339932	vOTU_33	gi|764161508|ref|NC_026605.1|	NC_026605	1567472	Mycobacterium phage Malithi	Mycobacterium phage Malithi	Viruses	76.827	0	651	1204	250	21	18893	20092	46869	3370	2192
NTM00436_genomad_NODE_9_length_52086_cov_163.339932	vOTU_33	gi|508178429|ref|NC_021302.1|	NC_021302	1327765	Mycobacterium phage Fishburne	Mycobacterium phage Fishburne	Viruses	76.827	0	651	1204	250	21	18893	20092	47109	3370	2192
NTM00436_genomad_NODE_9_length_52086_cov_163.339932	vOTU_33	gi|1938375597|ref|NC_051738.1|	NC_051738	2599880	Mycobacterium phage ThulaThula	Mycobacterium phage ThulaThula	Viruses	72.408	0	651	2421	539	98	18874	21248	50415	3383	1046
NTM00436_genomad_NODE_9_length_52086_cov_163.339932	vOTU_33	gi|1938367421|ref|NC_051703.1|	NC_051703	2301570	Mycobacterium phage QuickMath	Mycobacterium phage QuickMath	Viruses	76.60600000000001	0	647	1214	260	23	4988	6189	57526	17722	16521
NTM00436_genomad_NODE_9_length_52086_cov_163.339932	vOTU_33	gi|1070639280|ref|NC_031261.1|	NC_031261	1821727	Mycobacterium phage Shipwreck	Mycobacterium phage Shipwreck	Viruses	76.783	0	645	1206	247	23	18893	20092	48670	3358	2180
NTM00436_genomad_NODE_9_length_52086_cov_163.339932	vOTU_33	gi|971743743|ref|NC_028792.1|	NC_028792	1662284	Mycobacterium phage Kimberlium	Mycobacterium phage Kimberlium	Viruses	76.524	1.6699999999999997e-180	641	1214	261	23	4988	6189	56826	17498	16297
NTM00436_genomad_NODE_9_length_52086_cov_163.339932	vOTU_33	gi|1938374683|ref|NC_051727.1|	NC_051727	2713268	Mycobacterium phage Willsammy	Mycobacterium phage Willsammy	Viruses	76.68	6.009999999999998e-180	640	1205	250	23	18893	20092	48399	3357	2179
NTM00436_genomad_NODE_9_length_52086_cov_163.339932	vOTU_33	gi|1938374866|ref|NC_051729.1|	NC_051729	2656556	Mycobacterium phage Atcoo	Mycobacterium phage Atcoo	Viruses	76.661	6.009999999999998e-180	640	1204	252	21	18893	20092	49075	3358	2180
NTM00436_genomad_NODE_9_length_52086_cov_163.339932	vOTU_33	gi|971482395|ref|NC_028747.1|	NC_028747	1698358	Mycobacterium phage Brusacoram	Mycobacterium phage Brusacoram	Viruses	76.661	6.009999999999998e-180	640	1204	252	21	18893	20092	47618	3357	2179
NTM00436_genomad_NODE_9_length_52086_cov_163.339932	vOTU_33	gi|1938374951|ref|NC_051730.1|	NC_051730	2742107	Mycobacterium phage Jung	Mycobacterium phage Jung	Viruses	76.711	6.009999999999998e-180	640	1198	250	21	18899	20092	46561	3351	2179
NTM00436_genomad_NODE_9_length_52086_cov_163.339932	vOTU_33	gi|1998556009|ref|NC_053209.1|	NC_053209	2696373	Mycobacterium phage KilKor	Mycobacterium phage KilKor	Viruses	76.329	2.819999999999999e-173	617	1204	256	23	18893	20092	48916	3357	2179
NTM00436_genomad_NODE_9_length_52086_cov_163.339932	vOTU_33	gi|1938374769|ref|NC_051728.1|	NC_051728	2686098	Mycobacterium phage Megiddo	Mycobacterium phage Megiddo	Viruses	76.329	2.819999999999999e-173	617	1204	256	23	18893	20092	48783	3357	2179
NTM00436_genomad_NODE_9_length_52086_cov_163.339932	vOTU_33	gi|1631918679|ref|NC_041888.1|	NC_041888	1897497	Mycobacterium phage Tortellini	Mycobacterium phage Tortellini	Viruses	72.13600000000001	2.819999999999999e-173	617	2462	546	110	18887	21298	49658	3367	996
NTM00436_genomad_NODE_9_length_52086_cov_163.339932	vOTU_33	gi|1938375115|ref|NC_051732.1|	NC_051732	2015833	Mycobacterium phage Ksquared	Mycobacterium phage Ksquared	Viruses	76.368	2.819999999999999e-173	617	1206	252	25	18893	20092	48699	3370	2192
NTM00502_genomad_NODE_30_length_38924_cov_27.802259	vOTU_81	gi|1070639018|ref|NC_031253.1|	NC_031253	1805457	Mycobacterium phage Bipper	Mycobacterium phage Bipper	Viruses	75.22	0	1155	2615	556	59	29510	32077	77832	19877	22446
NTM00502_genomad_NODE_30_length_38924_cov_27.802259	vOTU_81	gi|1070639018|ref|NC_031253.1|	NC_031253	1805457	Mycobacterium phage Bipper	Mycobacterium phage Bipper	Viruses	73.398	7.779999999999999e-153	549	1639	368	55	14494	16101	77832	4704	6305
NTM00502_genomad_NODE_30_length_38924_cov_27.802259	vOTU_81	gi|2026602339|ref|NC_054393.1|	NC_054393	2517971	Mycobacterium phage Typha	Mycobacterium phage Typha	Viruses	75.88	0	701	1505	290	50	16813	18268	75687	7010	8490
NTM01032_virsorter_NODE_73_length_44254_cov_59.626462||full_1	vOTU_71	gi|1666224041|ref|NC_042340.1|	NC_042340	2927989	Mycobacterium phage Goose	Mycobacterium phage Goose	Viruses	73.878	0	708	1983	427	74	5913	7854	50645	32914	34846
NTM01032_virsorter_NODE_73_length_44254_cov_59.626462||full_1	vOTU_71	gi|2038063218|ref|NC_054790.1|	NC_054790	2599857	Mycobacterium phage Anthony	Mycobacterium phage Anthony	Viruses	74.42399999999999	0	689	1822	365	74	5985	7772	52202	31663	33417
NTM01032_virsorter_NODE_73_length_44254_cov_59.626462||full_1	vOTU_71	gi|1666224128|ref|NC_042341.1|	NC_042341	2927991	Mycobacterium phage Rebeuca	Mycobacterium phage Rebeuca	Viruses	73.77199999999999	0	669	1914	411	76	5982	7854	51235	33538	35401
NTM01032_virsorter_NODE_73_length_44254_cov_59.626462||full_1	vOTU_71	gi|1631929678|ref|NC_041982.1|	NC_041982	1161933	Mycobacterium phage Twister	Mycobacterium phage Twister	Viruses	73.45100000000001	0	658	1985	432	79	5913	7854	51094	33030	34962
NTM01032_virsorter_NODE_73_length_44254_cov_59.626462||full_1	vOTU_71	gi|589893688|ref|NC_023609.1|	NC_023609	1458846	Mycobacterium phage RhynO	Mycobacterium phage RhynO	Viruses	73.46600000000001	0	656	1956	432	71	5913	7829	46739	33271	35178
NTM01032_virsorter_NODE_73_length_44254_cov_59.626462||full_1	vOTU_71	gi|2038063317|ref|NC_054791.1|	NC_054791	2024303	Mycobacterium phage MyraDee	Mycobacterium phage MyraDee	Viruses	73.64399999999999	7.609999999999999e-98	366	1051	233	40	5913	6941	50514	29960	30988
NTM01032_virsorter_NODE_73_length_44254_cov_59.626462||full_1	vOTU_71	gi|971753769|ref|NC_028897.1|	NC_028897	1698366	Mycobacterium phage Chadwick	Mycobacterium phage Chadwick	Viruses	72.44	1.3099999999999999e-75	292	1045	242	42	5920	6941	49421	32285	33306
NTM01032_virsorter_NODE_73_length_44254_cov_59.626462||full_1	vOTU_71	gi|1666223559|ref|NC_042335.1|	NC_042335	2923007	Mycobacterium phage Saintus	Mycobacterium phage Saintus	Viruses	72.752	2.1799999999999995e-78	302	1090	226	59	5912	6964	49228	28658	29713
NTM01032_virsorter_NODE_73_length_44254_cov_59.626462||full_1	vOTU_71	gi|2037173942|ref|NC_054775.1|	NC_054775	2517968	Mycobacterium phage Scorpia	Mycobacterium phage Scorpia	Viruses	72.249	2.8299999999999996e-72	281	1045	244	42	5920	6941	50693	32362	33383
NTM01032_virsorter_NODE_73_length_44254_cov_59.626462||full_1	vOTU_71	gi|388570523|ref|NC_017973.1|	NC_017973	1175504	Mycobacterium phage SWU1	Mycobacterium phage SWU1	Viruses	71.498	1.7400000000000001e-54	222	1028	235	48	5937	6941	52474	33021	34013
NTM01032_virsorter_NODE_73_length_44254_cov_59.626462||full_1	vOTU_71	gi|971757153|ref|NC_028932.1|	NC_028932	1701853	Mycobacterium phage Serenity	Mycobacterium phage Serenity	Viruses	71.304	3.77e-51	211	1028	237	47	5937	6941	52088	32878	33870
NTM01102_genomad_NODE_5_length_448199_cov_105.702404|provirus_181005_220897	vOTU_109	gi|2028935001|ref|NC_054451.1|	NC_054451	2530132	Mycobacterium phage Kevin1	Mycobacterium phage Kevin1	Viruses	79.752	0	732	1047	183	24	20607	21640	41988	5636	4606
NTM01102_genomad_NODE_5_length_448199_cov_105.702404|provirus_181005_220897	vOTU_109	gi|479336462|ref|NC_021061.1|	NC_021061	1296646	Mycobacterium phage Butters	Mycobacterium phage Butters	Viruses	79.561	0	721	1047	185	24	20607	21640	41491	5636	4606
NTM01102_genomad_NODE_5_length_448199_cov_105.702404|provirus_181005_220897	vOTU_109	gi|589890688|ref|NC_023572.1|	NC_023572	1445726	Mycobacterium phage MichelleMyBell	Mycobacterium phage MichelleMyBell	Viruses	78.369	0	701	1128	210	25	20607	21723	42240	5650	4546
NTM01102_genomad_NODE_5_length_448199_cov_105.702404|provirus_181005_220897	vOTU_109	gi|1070639874|ref|NC_031266.1|	NC_031266	1821541	Mycobacterium phage Phrann	Mycobacterium phage Phrann	Viruses	77.807	0	662	1131	211	30	20607	21723	44872	5656	4552
NTM01102_genomad_NODE_5_length_448199_cov_105.702404|provirus_181005_220897	vOTU_109	gi|2028935346|ref|NC_054456.1|	NC_054456	2743929	Mycobacterium phage Jamie19	Mycobacterium phage Jamie19	Viruses	77.807	0	662	1131	211	30	20607	21723	41278	5656	4552
NTM01102_genomad_NODE_5_length_448199_cov_105.702404|provirus_181005_220897	vOTU_109	gi|2028935208|ref|NC_054454.1|	NC_054454	2743932	Mycobacterium phage Rebel	Mycobacterium phage Rebel	Viruses	77.827	0	662	1132	209	32	20607	21723	40580	5656	4552
NTM01102_genomad_NODE_5_length_448199_cov_105.702404|provirus_181005_220897	vOTU_109	gi|593779232|ref|NC_023730.1|	NC_023730	1079894	Mycobacterium phage Redi	Mycobacterium phage Redi	Viruses	77.807	0	662	1131	211	30	20607	21723	42594	5656	4552
NTM01102_genomad_NODE_5_length_448199_cov_105.702404|provirus_181005_220897	vOTU_109	gi|1631917779|ref|NC_041882.1|	NC_041882	1821539	Mycobacterium phage SkinnyPete	Mycobacterium phage SkinnyPete	Viruses	77.73899999999999	0	656	1132	210	32	20607	21723	43478	5656	4552
NTM01102_genomad_NODE_5_length_448199_cov_105.702404|provirus_181005_220897	vOTU_109	gi|1070620113|ref|NC_031281.1|	NC_031281	1821537	Mycobacterium phage Panchino	Mycobacterium phage Panchino	Viruses	77.73899999999999	0	656	1132	210	32	20607	21723	43516	5656	4552
NTM01102_genomad_NODE_5_length_448199_cov_105.702404|provirus_181005_220897	vOTU_109	gi|2028934796|ref|NC_054448.1|	NC_054448	2743931	Mycobacterium phage Raymond7	Mycobacterium phage Raymond7	Viruses	77.73899999999999	0	656	1132	210	32	20607	21723	42382	5656	4552
NTM01102_genomad_NODE_5_length_448199_cov_105.702404|provirus_181005_220897	vOTU_109	gi|2028935137|ref|NC_054453.1|	NC_054453	2588511	Mycobacterium phage Fulbright	Mycobacterium phage Fulbright	Viruses	77.059	2.16e-173	617	1129	223	26	20607	21723	42396	5639	4535
NTM01102_genomad_NODE_5_length_448199_cov_105.702404|provirus_181005_220897	vOTU_109	gi|2028935275|ref|NC_054455.1|	NC_054455	2301545	Mycobacterium phage Tapioca	Mycobacterium phage Tapioca	Viruses	77.059	2.16e-173	617	1129	223	26	20607	21723	44205	5639	4535
NTM01102_genomad_NODE_5_length_448199_cov_105.702404|provirus_181005_220897	vOTU_109	gi|2028934933|ref|NC_054450.1|	NC_054450	2301547	Mycobacterium phage Aggie	Mycobacterium phage Aggie	Viruses	77.059	2.16e-173	617	1129	223	26	20607	21723	44333	5639	4535
NTM01102_genomad_NODE_5_length_448199_cov_105.702404|provirus_181005_220897	vOTU_109	gi|2028935071|ref|NC_054452.1|	NC_054452	2047834	Mycobacterium phage Andies	Mycobacterium phage Andies	Viruses	77.059	2.16e-173	617	1129	223	26	20607	21723	43779	5639	4535
NTM01102_genomad_NODE_5_length_448199_cov_105.702404|provirus_181005_220897	vOTU_109	gi|2028934860|ref|NC_054449.1|	NC_054449	2047843	Mycobacterium phage Philonius	Mycobacterium phage Philonius	Viruses	77.059	2.16e-173	617	1129	223	26	20607	21723	43886	5639	4535
NTM01102_genomad_NODE_5_length_448199_cov_105.702404|provirus_181005_220897	vOTU_109	gi|1631939146|ref|NC_042055.1|	NC_042055	1821540	Mycobacterium phage Pipsqueaks	Mycobacterium phage Pipsqueaks	Viruses	77.059	2.16e-173	617	1129	223	26	20607	21723	43679	5639	4535
NTM01102_genomad_NODE_5_length_448199_cov_105.702404|provirus_181005_220897	vOTU_109	gi|1070638039|ref|NC_031243.1|	NC_031243	1821538	Mycobacterium phage Xeno	Mycobacterium phage Xeno	Viruses	77.059	2.16e-173	617	1129	223	26	20607	21723	42395	5639	4535
NTM01102_genomad_NODE_5_length_448199_cov_105.702404|provirus_181005_220897	vOTU_109	gi|971742589|ref|NC_028779.1|	NC_028779	1555233	Mycobacterium phage Carcharodon	Mycobacterium phage Carcharodon	Viruses	77.059	2.16e-173	617	1129	223	26	20607	21723	43680	5639	4535
NTM01102_genomad_NODE_5_length_448199_cov_105.702404|provirus_181005_220897	vOTU_109	gi|593779163|ref|NC_023729.1|	NC_023729	1056830	Mycobacterium phage Charlie	Mycobacterium phage Charlie	Viruses	77.059	2.16e-173	617	1129	223	26	20607	21723	43036	5639	4535
NTM01102_genomad_NODE_5_length_448199_cov_105.702404|provirus_181005_220897	vOTU_109	gi|2487592226|ref|NC_073463.1|	NC_073463	2599866	Mycobacterium phage IdentityCrisis	Mycobacterium phage IdentityCrisis	Viruses	72.226	5.15e-100	374	1487	322	62	17241	18694	38341	9872	8444
NTM01102_vibrant_NODE_1_length_706974_cov_102.291598_fragment_11	vOTU_7	gi|589890688|ref|NC_023572.1|	NC_023572	1445726	Mycobacterium phage MichelleMyBell	Mycobacterium phage MichelleMyBell	Viruses	73.608	3.0499999999999994e-94	355	1042	225	44	49515	50528	42240	4641	5660
NTM01102_vibrant_NODE_1_length_706974_cov_102.291598_fragment_11	vOTU_7	gi|479336462|ref|NC_021061.1|	NC_021061	1296646	Mycobacterium phage Butters	Mycobacterium phage Butters	Viruses	73.61399999999999	1.4199999999999995e-92	350	1046	218	47	49515	50528	41491	4627	5646
NTM01102_vibrant_NODE_20_length_186501_cov_102.822152_fragment_2_1	vOTU_167	gi|29566108|ref|NC_004683.1|	NC_004683	2907832	Mycobacterium phage Che9c	Mycobacterium phage Che9c	Viruses	80.324	0	920	1235	227	15	20410	21636	57050	4957	6183
NTM01102_vibrant_NODE_20_length_186501_cov_102.822152_fragment_2_1	vOTU_167	gi|2047433290|ref|NC_055707.1|	NC_055707	2077135	Mycobacterium phage HC	Mycobacterium phage HC	Viruses	76.618	0	809	1514	326	23	20191	21692	46305	5155	6652
NTM01102_vibrant_NODE_20_length_186501_cov_102.822152_fragment_2_1	vOTU_167	gi|2047449391|ref|NC_055815.1|	NC_055815	2599884	Mycobacterium phage Xula	Mycobacterium phage Xula	Viruses	76.55199999999999	0	804	1514	327	23	20191	21692	48540	4787	6284
NTM01102_vibrant_NODE_20_length_186501_cov_102.822152_fragment_2_1	vOTU_167	gi|206599544|ref|NC_011291.1|	NC_011291	2902904	Mycobacterium phage Brujita	Mycobacterium phage Brujita	Viruses	76.517	0	798	1516	324	27	20191	21692	47057	5156	6653
NTM01102_vibrant_NODE_20_length_186501_cov_102.822152_fragment_2_1	vOTU_167	gi|593775152|ref|NC_023697.1|	NC_023697	2902842	Mycobacterium phage Babsiella	Mycobacterium phage Babsiella	Viruses	76.42	0	780	1497	321	26	20191	21673	48420	5152	6630
NTM01102_vibrant_NODE_20_length_186501_cov_102.822152_fragment_2_1	vOTU_167	gi|2027880738|ref|NC_054432.1|	NC_054432	2775045	Mycobacterium phage phiT46-1	Mycobacterium phage phiT46-1	Viruses	72.127	2.96e-113	418	1575	375	51	30344	31892	52849	15546	17082
NTM01102_virsorter_NODE_2_length_585326_cov_111.066299||0_partial_1	vOTU_155	gi|1631939550|ref|NC_042058.1|	NC_042058	2920887	Mycobacterium phage Wonder	Mycobacterium phage Wonder	Viruses	76.321	0	822	1609	340	38	1446	3032	48491	8073	6484
NTM01102_virsorter_NODE_2_length_585326_cov_111.066299||0_partial_1	vOTU_155	gi|1666220942|ref|NC_042311.1|	NC_042311	2920884	Mycobacterium phage Microwolf	Mycobacterium phage Microwolf	Viruses	76.321	0	822	1609	340	38	1446	3032	50864	8625	7036
NTM01102_virsorter_NODE_2_length_585326_cov_111.066299||0_partial_1	vOTU_155	gi|2036265800|ref|NC_054760.1|	NC_054760	2590944	Mycobacterium phage SoilDragon	Mycobacterium phage SoilDragon	Viruses	76.259	0	817	1609	341	38	1446	3032	50293	8309	6720
NTM01102_virsorter_NODE_2_length_585326_cov_111.066299||0_partial_1	vOTU_155	gi|1368571441|ref|NC_004682.2|	NC_004682	2907831	Mycobacterium phage Bxz2	Mycobacterium phage Bxz2	Viruses	76.259	0	817	1609	341	38	1446	3032	50913	8718	7129
NTM01102_virsorter_NODE_2_length_585326_cov_111.066299||0_partial_1	vOTU_155	gi|971744134|ref|NC_028798.1|	NC_028798	1527516	Mycobacterium phage MarQuardt	Mycobacterium phage MarQuardt	Viruses	76.259	0	817	1609	341	38	1446	3032	50882	8625	7036
NTM01102_virsorter_NODE_2_length_585326_cov_111.066299||0_partial_1	vOTU_155	gi|971740553|ref|NC_028757.1|	NC_028757	1527535	Mycobacterium phage Tiffany	Mycobacterium phage Tiffany	Viruses	76.259	0	817	1609	341	38	1446	3032	50768	8518	6929
NTM01102_virsorter_NODE_2_length_585326_cov_111.066299||0_partial_1	vOTU_155	gi|514051739|ref|NC_021535.1|	NC_021535	1327772	Mycobacterium phage Jobu08	Mycobacterium phage Jobu08	Viruses	76.259	0	817	1609	341	38	1446	3032	50679	8693	7104
NTM01102_virsorter_NODE_2_length_585326_cov_111.066299||0_partial_1	vOTU_155	gi|1666220854|ref|NC_042310.1|	NC_042310	2920885	Mycobacterium phage JHC117	Mycobacterium phage JHC117	Viruses	76.211	0	811	1610	340	40	1446	3032	50877	8622	7033
NTM01102_virsorter_NODE_2_length_585326_cov_111.066299||0_partial_1	vOTU_155	gi|2036265892|ref|NC_054761.1|	NC_054761	2499071	Mycobacterium phage Zetzy	Mycobacterium phage Zetzy	Viruses	76.119	0	806	1608	345	35	1446	3032	48229	8189	6600
NTM01102_virsorter_NODE_2_length_585326_cov_111.066299||0_partial_1	vOTU_155	gi|2036265713|ref|NC_054759.1|	NC_054759	1983577	Mycobacterium phage PurpleHaze	Mycobacterium phage PurpleHaze	Viruses	75.918	0	789	1607	350	34	1446	3032	48596	8695	7106
NTM01102_virsorter_NODE_2_length_585326_cov_111.066299||0_partial_1	vOTU_155	gi|1344462970|ref|NC_029018.2|	NC_029018	1354511	Mycobacterium phage Anubis	Mycobacterium phage Anubis	Viruses	75.916	0	784	1611	343	40	1446	3032	50854	8510	6921
NTM01102_virsorter_NODE_2_length_585326_cov_111.066299||0_partial_1	vOTU_155	gi|1666224041|ref|NC_042340.1|	NC_042340	2927989	Mycobacterium phage Goose	Mycobacterium phage Goose	Viruses	73.878	0	708	1983	427	74	31362	33303	50645	34846	32914
NTM01102_virsorter_NODE_2_length_585326_cov_111.066299||0_partial_1	vOTU_155	gi|2038063218|ref|NC_054790.1|	NC_054790	2599857	Mycobacterium phage Anthony	Mycobacterium phage Anthony	Viruses	74.42399999999999	0	689	1822	365	74	31444	33231	52202	33417	31663
NTM01102_virsorter_NODE_2_length_585326_cov_111.066299||0_partial_1	vOTU_155	gi|1666224128|ref|NC_042341.1|	NC_042341	2927991	Mycobacterium phage Rebeuca	Mycobacterium phage Rebeuca	Viruses	73.77199999999999	0	669	1914	411	76	31362	33234	51235	35401	33538
NTM01102_virsorter_NODE_2_length_585326_cov_111.066299||0_partial_1	vOTU_155	gi|1631929678|ref|NC_041982.1|	NC_041982	1161933	Mycobacterium phage Twister	Mycobacterium phage Twister	Viruses	73.45100000000001	0	658	1985	432	79	31362	33303	51094	34962	33030
NTM01102_virsorter_NODE_2_length_585326_cov_111.066299||0_partial_1	vOTU_155	gi|589893688|ref|NC_023609.1|	NC_023609	1458846	Mycobacterium phage RhynO	Mycobacterium phage RhynO	Viruses	73.46600000000001	0	656	1956	432	71	31387	33303	46739	35178	33271
NTM01102_virsorter_NODE_2_length_585326_cov_111.066299||0_partial_1	vOTU_155	gi|2038063026|ref|NC_054788.1|	NC_054788	2077150	Mycobacterium phage SWU2	Mycobacterium phage SWU2	Viruses	73.943	2.1299999999999993e-163	584	1585	354	55	1450	3006	50013	9223	7670
NTM01102_virsorter_NODE_2_length_585326_cov_111.066299||0_partial_1	vOTU_155	gi|1070639165|ref|NC_031256.1|	NC_031256	1815969	Mycobacterium phage Loser	Mycobacterium phage Loser	Viruses	72.641	1.0499999999999995e-121	446	1473	358	41	1449	2900	53486	10965	9517
NTM01102_virsorter_NODE_2_length_585326_cov_111.066299||0_partial_1	vOTU_155	gi|2047449564|ref|NC_055817.1|	NC_055817	2652402	Mycobacterium phage Jeeves	Mycobacterium phage Jeeves	Viruses	72.271	8.229999999999998e-113	416	1475	363	39	1449	2900	52466	8282	6831
NTM01102_virsorter_NODE_2_length_585326_cov_111.066299||0_partial_1	vOTU_155	gi|2038063317|ref|NC_054791.1|	NC_054791	2024303	Mycobacterium phage MyraDee	Mycobacterium phage MyraDee	Viruses	73.64399999999999	8.409999999999998e-98	366	1051	233	40	32275	33303	50514	30988	29960
NTM01102_virsorter_NODE_2_length_585326_cov_111.066299||0_partial_1	vOTU_155	gi|971753769|ref|NC_028897.1|	NC_028897	1698366	Mycobacterium phage Chadwick	Mycobacterium phage Chadwick	Viruses	72.44	1.4499999999999996e-75	292	1045	242	42	32275	33296	49421	33306	32285
NTM01102_virsorter_NODE_2_length_585326_cov_111.066299||0_partial_1	vOTU_155	gi|1070066785|ref|NC_031111.1|	NC_031111	1873895	Mycobacterium phage Gompeii16	Mycobacterium phage Gompeii16	Viruses	71.73100000000001	3.049999999999999e-92	348	1415	346	44	1642	3032	53623	8666	7282
NTM01102_virsorter_NODE_2_length_585326_cov_111.066299||0_partial_1	vOTU_155	gi|971756763|ref|NC_028928.1|	NC_028928	1647308	Mycobacterium phage Nerujay	Mycobacterium phage Nerujay	Viruses	71.641	1.4199999999999998e-90	342	1414	349	43	1642	3032	53455	8865	7481
NTM01102_virsorter_NODE_2_length_585326_cov_111.066299||0_partial_1	vOTU_155	gi|593775786|ref|NC_023704.1|	NC_023704	2922222	Mycobacterium phage Doom	Mycobacterium phage Doom	Viruses	71.70100000000001	1.4199999999999998e-90	342	1417	343	48	1642	3032	51421	8706	7322
NTM01102_virsorter_NODE_2_length_585326_cov_111.066299||0_partial_1	vOTU_155	gi|203463359|ref|NC_011267.1|	NC_011267	555603	Mycobacterium phage Solon	Mycobacterium phage Solon	Viruses	71.62100000000001	1.4199999999999998e-90	342	1413	351	41	1642	3032	49487	9065	7681
NTM01102_virsorter_NODE_2_length_585326_cov_111.066299||0_partial_1	vOTU_155	gi|971744726|ref|NC_028804.1|	NC_028804	1675548	Mycobacterium phage Barriga	Mycobacterium phage Barriga	Viruses	71.61	6.589999999999999e-89	337	1416	346	48	1642	3032	52643	8316	6932
NTM01102_virsorter_NODE_2_length_585326_cov_111.066299||0_partial_1	vOTU_155	gi|543170916|ref|NC_022329.1|	NC_022329	1354512	Mycobacterium phage PhrostyMug	Mycobacterium phage PhrostyMug	Viruses	71.55	6.589999999999999e-89	337	1413	352	41	1642	3032	53636	8504	7120
NTM01102_virsorter_NODE_2_length_585326_cov_111.066299||0_partial_1	vOTU_155	gi|530547193|ref|NC_022070.1|	NC_022070	1383054	Mycobacterium phage Wheeler	Mycobacterium phage Wheeler	Viruses	71.55	6.589999999999999e-89	337	1413	352	41	1642	3032	53588	8486	7102
NTM01102_virsorter_NODE_2_length_585326_cov_111.066299||0_partial_1	vOTU_155	gi|1631913895|ref|NC_041853.1|	NC_041853	2927990	Mycobacterium phage Marcell	Mycobacterium phage Marcell	Viruses	71.55	6.589999999999999e-89	337	1413	352	41	1642	3032	49186	8393	7009
NTM01102_virsorter_NODE_2_length_585326_cov_111.066299||0_partial_1	vOTU_155	gi|1631913794|ref|NC_041852.1|	NC_041852	2927981	Mycobacterium phage Nepal	Mycobacterium phage Nepal	Viruses	71.55	6.589999999999999e-89	337	1413	352	41	1642	3032	53972	8801	7417
NTM01102_virsorter_NODE_2_length_585326_cov_111.066299||0_partial_1	vOTU_155	gi|593778426|ref|NC_023723.1|	NC_023723	1168595	Mycobacterium phage Aeneas	Mycobacterium phage Aeneas	Viruses	71.55	6.589999999999999e-89	337	1413	352	41	1642	3032	53684	8800	7416
NTM01102_virsorter_NODE_2_length_585326_cov_111.066299||0_partial_1	vOTU_155	gi|1666222098|ref|NC_042321.1|	NC_042321	2922211	Mycobacterium phage Lesedi	Mycobacterium phage Lesedi	Viruses	71.59	6.589999999999999e-89	337	1415	348	44	1642	3032	50486	8217	6833
NTM01102_virsorter_NODE_2_length_585326_cov_111.066299||0_partial_1	vOTU_155	gi|971755647|ref|NC_028920.1|	NC_028920	1551710	Mycobacterium phage Abrogate	Mycobacterium phage Abrogate	Viruses	71.51899999999999	3.069999999999999e-87	331	1415	349	44	1642	3032	52530	9122	7738
NTM01102_virsorter_NODE_2_length_585326_cov_111.066299||0_partial_1	vOTU_155	gi|658311079|ref|NC_024368.1|	NC_024368	1498204	Mycobacterium phage Pinto	Mycobacterium phage Pinto	Viruses	71.51899999999999	3.069999999999999e-87	331	1415	349	44	1642	3032	50610	8580	7196
NTM01102_virsorter_NODE_2_length_585326_cov_111.066299||0_partial_1	vOTU_155	gi|563398785|ref|NC_022979.1|	NC_022979	1391432	Mycobacterium phage Graduation	Mycobacterium phage Graduation	Viruses	71.51899999999999	3.069999999999999e-87	331	1415	349	45	1642	3032	52823	9228	7844
NTM01102_virsorter_NODE_2_length_585326_cov_111.066299||0_partial_1	vOTU_155	gi|509139941|ref|NC_021324.1|	NC_021324	1327035	Mycobacterium phage CASbig	Mycobacterium phage CASbig	Viruses	71.521	3.069999999999999e-87	331	1394	349	40	1636	3008	53369	44356	45722
NTM01102_virsorter_NODE_2_length_585326_cov_111.066299||0_partial_1	vOTU_155	gi|593778859|ref|NC_023726.1|	NC_023726	2922223	Mycobacterium phage Euphoria	Mycobacterium phage Euphoria	Viruses	71.51899999999999	3.069999999999999e-87	331	1415	349	44	1642	3032	53597	8455	7071
NTM01102_virsorter_NODE_2_length_585326_cov_111.066299||0_partial_1	vOTU_155	gi|192824086|ref|NC_011021.1|	NC_011021	2914012	Mycobacterium phage Lockley	Mycobacterium phage Lockley	Viruses	71.51	3.069999999999999e-87	331	1404	350	41	1642	3023	51478	8396	7021
NTM01102_virsorter_NODE_2_length_585326_cov_111.066299||0_partial_1	vOTU_155	gi|192823813|ref|NC_011022.1|	NC_011022	540064	Mycobacterium phage DD5	Mycobacterium phage DD5	Viruses	71.51	3.069999999999999e-87	331	1404	350	41	1642	3023	51621	9163	7788
NTM01102_virsorter_NODE_2_length_585326_cov_111.066299||0_partial_1	vOTU_155	gi|764159085|ref|NC_026583.1|	NC_026583	1567466	Mycobacterium phage Alvin	Mycobacterium phage Alvin	Viruses	71.449	1.43e-85	326	1415	350	44	1642	3032	49577	8721	7337
NTM01102_virsorter_NODE_2_length_585326_cov_111.066299||0_partial_1	vOTU_155	gi|602259872|ref|NC_023862.1|	NC_023862	1458724	Mycobacterium phage Alsfro	Mycobacterium phage Alsfro	Viruses	71.408	1.43e-85	326	1413	354	41	1642	3032	52136	9253	7869
NTM01102_virsorter_NODE_2_length_585326_cov_111.066299||0_partial_1	vOTU_155	gi|1666223001|ref|NC_042329.1|	NC_042329	2847995	Mycobacterium phage MrGordon	Mycobacterium phage MrGordon	Viruses	71.408	1.43e-85	326	1413	354	41	1642	3032	50988	8188	6804
NTM01102_virsorter_NODE_2_length_585326_cov_111.066299||0_partial_1	vOTU_155	gi|593776135|ref|NC_023708.1|	NC_023708	1086749	Mycobacterium phage Dreamboat	Mycobacterium phage Dreamboat	Viruses	72.293	5.129999999999999e-85	324	1173	280	39	1642	2793	51083	8358	7210
NTM01102_virsorter_NODE_2_length_585326_cov_111.066299||0_partial_1	vOTU_155	gi|192823901|ref|NC_011020.1|	NC_011020	2914014	Mycobacterium phage Jasper	Mycobacterium phage Jasper	Viruses	72.293	5.129999999999999e-85	324	1173	280	39	1642	2793	50968	8302	7154
NTM01102_virsorter_NODE_2_length_585326_cov_111.066299||0_partial_1	vOTU_155	gi|966199781|ref|NC_028680.1|	NC_028680	1735466	Mycobacterium phage Pepe	Mycobacterium phage Pepe	Viruses	71.378	6.6399999999999995e-84	320	1415	351	44	1642	3032	50515	8929	7545
NTM01102_virsorter_NODE_2_length_585326_cov_111.066299||0_partial_1	vOTU_155	gi|971747089|ref|NC_028828.1|	NC_028828	1701845	Mycobacterium phage TheloniousMonk	Mycobacterium phage TheloniousMonk	Viruses	71.418	6.6399999999999995e-84	320	1417	347	48	1642	3032	52055	9452	8068
NTM01102_virsorter_NODE_2_length_585326_cov_111.066299||0_partial_1	vOTU_155	gi|543170398|ref|NC_022324.1|	NC_022324	1340827	Mycobacterium phage SarFire	Mycobacterium phage SarFire	Viruses	71.439	6.6399999999999995e-84	320	1418	345	50	1642	3032	53701	8292	6908
NTM01102_virsorter_NODE_2_length_585326_cov_111.066299||0_partial_1	vOTU_155	gi|971758298|ref|NC_028941.1|	NC_028941	1701849	Mycobacterium phage Turj99	Mycobacterium phage Turj99	Viruses	72.208	2.3899999999999996e-83	318	1173	281	39	1642	2793	51161	8213	7065
NTM01102_virsorter_NODE_2_length_585326_cov_111.066299||0_partial_1	vOTU_155	gi|593780404|ref|NC_023739.1|	NC_023739	2902892	Mycobacterium phage BillKnuckles	Mycobacterium phage BillKnuckles	Viruses	71.408	2.3899999999999996e-83	318	1364	347	39	1450	2793	51821	9313	7973
NTM01102_virsorter_NODE_2_length_585326_cov_111.066299||0_partial_1	vOTU_155	gi|593778144|ref|NC_023720.1|	NC_023720	2922996	Mycobacterium phage Perseus	Mycobacterium phage Perseus	Viruses	72.208	2.3899999999999996e-83	318	1173	281	39	1642	2793	53142	8590	7442
NTM01102_virsorter_NODE_2_length_585326_cov_111.066299||0_partial_1	vOTU_155	gi|971743133|ref|NC_028784.1|	NC_028784	1698420	Mycobacterium phage Tasp14	Mycobacterium phage Tasp14	Viruses	71.368	3.0899999999999996e-82	315	1418	346	52	1642	3032	51409	8709	7325
NTM01102_virsorter_NODE_2_length_585326_cov_111.066299||0_partial_1	vOTU_155	gi|640884747|ref|NC_024143.1|	NC_024143	1468169	Mycobacterium phage Lamina13	Mycobacterium phage Lamina13	Viruses	71.226	3.0899999999999996e-82	315	1411	360	39	1642	3032	53255	8058	6674
NTM01102_virsorter_NODE_2_length_585326_cov_111.066299||0_partial_1	vOTU_155	gi|609252819|ref|NC_023748.1|	NC_023748	701456	Mycobacterium phage SkiPole	Mycobacterium phage SkiPole	Viruses	71.226	3.0899999999999996e-82	315	1411	360	39	1642	3032	53137	8606	7222
NTM01102_virsorter_NODE_2_length_585326_cov_111.066299||0_partial_1	vOTU_155	gi|971745346|ref|NC_028810.1|	NC_028810	1698441	Mycobacterium phage Rufus	Mycobacterium phage Rufus	Viruses	72.222	1.1099999999999997e-81	313	1152	275	38	1642	2772	52357	8596	7469
NTM01102_virsorter_NODE_2_length_585326_cov_111.066299||0_partial_1	vOTU_155	gi|593773709|ref|NC_023687.1|	NC_023687	2902905	Mycobacterium phage Bruns	Mycobacterium phage Bruns	Viruses	72.17399999999999	1.1099999999999997e-81	313	1150	279	33	1642	2772	53003	8383	7256
NTM01102_virsorter_NODE_2_length_585326_cov_111.066299||0_partial_1	vOTU_155	gi|563398432|ref|NC_022975.1|	NC_022975	1429904	Mycobacterium phage HanShotFirst	Mycobacterium phage HanShotFirst	Viruses	72.014	5.1699999999999995e-80	307	1172	285	36	1642	2793	52390	8070	6922
NTM01102_virsorter_NODE_2_length_585326_cov_111.066299||0_partial_1	vOTU_155	gi|12657854|ref|NC_002656.1|	NC_002656	2902907	Mycobacterium phage Bxb1	Mycobacterium phage Bxb1	Viruses	71.214	1.86e-79	305	1400	351	46	1656	3032	50550	8476	7106
NTM01102_virsorter_NODE_2_length_585326_cov_111.066299||0_partial_1	vOTU_155	gi|530546138|ref|NC_022062.1|	NC_022062	1340825	Mycobacterium phage Trouble	Mycobacterium phage Trouble	Viruses	71.976	2.3999999999999995e-78	302	1174	282	40	1642	2793	52102	8769	7621
NTM01102_virsorter_NODE_2_length_585326_cov_111.066299||0_partial_1	vOTU_155	gi|1666223559|ref|NC_042335.1|	NC_042335	2923007	Mycobacterium phage Saintus	Mycobacterium phage Saintus	Viruses	72.752	2.3999999999999995e-78	302	1090	226	59	32252	33304	49228	29713	28658
NTM01102_virsorter_NODE_2_length_585326_cov_111.066299||0_partial_1	vOTU_155	gi|1070066164|ref|NC_031041.1|	NC_031041	1873891	Mycobacterium phage Papez	Mycobacterium phage Papez	Viruses	71.595	8.649999999999998e-78	300	1285	310	45	1642	2900	52501	9901	8646
NTM01102_virsorter_NODE_2_length_585326_cov_111.066299||0_partial_1	vOTU_155	gi|985757402|ref|NC_029059.1|	NC_029059	1567468	Mycobacterium phage Edtherson	Mycobacterium phage Edtherson	Viruses	71.939	1.1199999999999998e-76	296	1176	279	42	1642	2793	51492	8963	7815
NTM01102_virsorter_NODE_2_length_585326_cov_111.066299||0_partial_1	vOTU_155	gi|508177514|ref|NC_021297.1|	NC_021297	1327773	Mycobacterium phage PattyP	Mycobacterium phage PattyP	Viruses	71.92399999999999	5.199999999999998e-75	291	1154	275	40	1642	2772	52057	8731	7604
NTM01102_virsorter_NODE_2_length_585326_cov_111.066299||0_partial_1	vOTU_155	gi|1666222527|ref|NC_042324.1|	NC_042324	2922214	Mycobacterium phage Museum	Mycobacterium phage Museum	Viruses	71.92399999999999	5.199999999999998e-75	291	1154	275	40	1642	2772	51426	8522	7395
NTM01102_virsorter_NODE_2_length_585326_cov_111.066299||0_partial_1	vOTU_155	gi|192823996|ref|NC_011019.1|	NC_011019	2914011	Mycobacterium phage KBG	Mycobacterium phage KBG	Viruses	71.672	2.4199999999999995e-73	285	1172	289	36	1642	2793	53572	9371	8223
NTM01102_virsorter_NODE_2_length_585326_cov_111.066299||0_partial_1	vOTU_155	gi|2037173942|ref|NC_054775.1|	NC_054775	2517968	Mycobacterium phage Scorpia	Mycobacterium phage Scorpia	Viruses	72.249	3.129999999999999e-72	281	1045	244	42	32275	33296	50693	33383	32362
NTM01102_virsorter_NODE_2_length_585326_cov_111.066299||0_partial_1	vOTU_155	gi|971745668|ref|NC_028815.1|	NC_028815	1675553	Mycobacterium phage Nhonho	Mycobacterium phage Nhonho	Viruses	71.587	1.1299999999999998e-71	279	1172	290	36	1642	2793	51355	8314	7166
NTM01102_virsorter_NODE_2_length_585326_cov_111.066299||0_partial_1	vOTU_155	gi|1666222000|ref|NC_042320.1|	NC_042320	2922210	Mycobacterium phage JC27	Mycobacterium phage JC27	Viruses	71.635	1.1299999999999998e-71	279	1174	286	40	1642	2793	52169	9091	7943
NTM01102_virsorter_NODE_2_length_585326_cov_111.066299||0_partial_1	vOTU_155	gi|388570523|ref|NC_017973.1|	NC_017973	1175504	Mycobacterium phage SWU1	Mycobacterium phage SWU1	Viruses	71.498	1.93e-54	222	1028	235	48	32275	33279	52474	34013	33021
NTM01480_vibrant_NODE_85_length_53635_cov_63.817917	vOTU_198	gi|589893324|ref|NC_023602.1|	NC_023602	1445729	Mycobacterium phage 32HC	Mycobacterium phage 32HC	Viruses	80.186	0	5001	6864	1209	120	36573	43364	50781	17024	23808
NTM01480_vibrant_NODE_85_length_53635_cov_63.817917	vOTU_198	gi|589893324|ref|NC_023602.1|	NC_023602	1445729	Mycobacterium phage 32HC	Mycobacterium phage 32HC	Viruses	76.372	0	1345	2696	524	93	29445	32074	50781	9599	12247
NTM01480_vibrant_NODE_85_length_53635_cov_63.817917	vOTU_198	gi|589893324|ref|NC_023602.1|	NC_023602	1445729	Mycobacterium phage 32HC	Mycobacterium phage 32HC	Viruses	80.3	0	1114	1533	255	26	24820	26327	50781	5041	6551
NTM01480_vibrant_NODE_85_length_53635_cov_63.817917	vOTU_198	gi|589893324|ref|NC_023602.1|	NC_023602	1445729	Mycobacterium phage 32HC	Mycobacterium phage 32HC	Viruses	73.692	5.129999999999998e-131	477	1338	305	41	27658	28973	50781	7847	9159
NTM01480_vibrant_NODE_85_length_53635_cov_63.817917	vOTU_198	gi|1938373567|ref|NC_051725.1|	NC_051725	2079285	Mycobacterium phage Rem711	Mycobacterium phage Rem711	Viruses	80.7	0	4922	6487	1121	98	36940	43364	50832	17441	23858
NTM01480_vibrant_NODE_85_length_53635_cov_63.817917	vOTU_198	gi|1938373567|ref|NC_051725.1|	NC_051725	2079285	Mycobacterium phage Rem711	Mycobacterium phage Rem711	Viruses	76.46	0	1389	2757	534	94	29445	32132	50832	9647	12357
NTM01480_vibrant_NODE_85_length_53635_cov_63.817917	vOTU_198	gi|1938373567|ref|NC_051725.1|	NC_051725	2079285	Mycobacterium phage Rem711	Mycobacterium phage Rem711	Viruses	80.27	0	1216	1632	307	14	21097	22719	50832	913	2538
NTM01480_vibrant_NODE_85_length_53635_cov_63.817917	vOTU_198	gi|1938373567|ref|NC_051725.1|	NC_051725	2079285	Mycobacterium phage Rem711	Mycobacterium phage Rem711	Viruses	80.311	0	1075	1478	245	32	24820	26273	50832	5094	6549
NTM01480_vibrant_NODE_85_length_53635_cov_63.817917	vOTU_198	gi|2027880738|ref|NC_054432.1|	NC_054432	2775045	Mycobacterium phage phiT46-1	Mycobacterium phage phiT46-1	Viruses	72.428	3.7799999999999984e-167	597	2187	493	90	38127	40270	52849	14971	17090
